# Supplementary material for: Rapid gene content turnover on the germline-restricted chromosome in songbirds
Source: Nat Commun. 2023 Jul 29;14:4579. doi: 10.1038/s41467-023-40308-8 (PMC10387091; doi:10.1038/s41467-023-40308-8)
Supplement: Supplementary file 4 — Supplementary Data 1-5 [file 41467_2023_40308_MOESM4_ESM.xlsx]

## Sheet: Supp Data 1
Supplementary Data 1: Estiamtes of GRC size from meitoic spreads for 6 nightinagle individuals. Each estimates is based off a linear regression of chromosome lengths. The average R2 value represents the average of all 10 cells linear regressions.
	L. megarhynchos			L. luscinia
Individual	LM4	LM5	LM6	LL4	LL5	LL6
Cell 1	9.83783	5.6382	6.34167	7.52654	5.66676	4.52771
Cell 2	7.72109	12.4293	12.3985	5.43116	8.21343	3.14202
Cell 3	6.07647	6.55492	9.95209	4.32931	3.58854	1.36816
Cell 4	8.73773	7.72105	8.95039	9.19384	4.65289	4.09394
Cell 5	6.51768	2.78775	12.8759	7.87717	6.66509	3.08332
Cell 6	5.78082	12.3192	5.14016	6.45138	5.35721	3.60046
Cell 7	11.3709	9.74694	9.08904	5.25346	3.57965	4.07391
Cell 8	10.3772	8.4012	8.95288	8.353	4.76027	3.72143
Cell 9	9.064	11.2545	10.9294	4.62877	5.38036	3.75744
Cell 10	11.7869	11.6187	10.8309	5.36152	6.73471	3.54217
Average	8.72706	8.84718	9.5461	6.44061	5.45989	3.49106
Standard Deviation	2.16082	3.21297	2.43925	1.69357	1.44903	0.863533
Average R2	0.96041	0.9487	0.9627	0.97549	0.98205	0.97506

## Sheet: Supp Data 2
Suplementary Data 2: Reference somatic genome statistics for L. megarhynchos and L. luscinia
	L. megarhynchos	L. luscinia
Number of scaffolds	3340	9654
N50 (Mbp)	61.2123	62.4376
L50	7	7
N90 (Mbp)	7.15881	6.50507
L50	28	30
Largest scaffold (Mbp)	111.737	111.413
Total sequence length (Gbp)	1.09809	1.10241
Complete BUSCO genes	94.9% (n = 3182)	94.9% (n = 3183)
Fragmented BUSCO genes	1.8% (n = 62)	1.8% (n = 61)
Missing BUSCO genes	3.3% (n = 110)	3.3% (n = 110)

## Sheet: Supp Data 3
Supplementary Data 3: All 192 identified genes from nightingale GRCs. "Bp Found" refers to the number of different nucleotides identified from said gene across all scaffolds. "Adjusted Proportion" represents how much of the cds length was found in the GRC, divided by the proportion of the cds that was found in the whole genome (to a maximum of 0.75). "Normalised Coverage" is the estimated copy nu…
			L. megarhynchos										L. luscinia
Gene ID	Gene Name	Length of CDS (bp)	Bp Found	Adjusted Proportion	LM1 Normalised Coverage	LM2 Normalised Coverage	LM3 Normalised Coverage	LM1 StD of Coverage	LM2 StD of Coverage	LM3 StD of Coverage	Ovary Expression (fpkm)	Testis Expression (fpkm)	Bp Found	Adjusted Proportion	LL1 Normalised Coverage	LL2 Normalised Coverage	LL3 Normalised Coverage	LL1 StD of Coverage	LL2 StD of Coverage	LL3 StD of Coverage	Ovary Expression (fpkm)	Testis Expression (fpkm)	Present in T. guttata	In Potentially Homologous Region
lcl|NC_021682.1_cds_XP_005051706.1_15233	CPEB1	1461	1161	1.05955	1.33387	1.07686	1.16634	0.308433	0.336363	0.35305	22.9478	0	1165	1.0632	1.29012	1.07452	0.887854	0.482564	0.250698	0.262515	11.7944	0	Y	Y
lcl|NC_021672.1_cds_XP_005040273.2_3288	SYCE3	261	238	1	55.7702	70.2395	34.4508	7.77177	6.72553	2.55553	12.0969	0.216436	0	0	0	0	0	0	0	0	0	0	N	Y
lcl|NC_021673.1_cds_XP_005042568.1_5769	CHRAC1	411	0	0	0	0	0	0	0	0	0	0	310	1	0.753255	3.55755	2.2729	0.38854	0.625262	0.427633	3.85044	0.535413	N	Y
lcl|NC_021673.1_cds_XP_005042573.1_5772	AGO2	1944	0	0	0	0	0	0	0	0	0	0	1923	1	1.30158	3.43952	2.5348	0.753698	0.64847	0.445974	2.16146	0.0308719	N	Y
lcl|NC_021674.1_cds_XP_016152434.1_6187	LOC107603479	933	813	0.872318	0	1.80357	0	0	1.46631	0	0	0	932	1	9.09233	17.3709	18.3542	6.05184	3.08462	3.52748	0	0.192974	Y	Y
lcl|NC_021675.1_cds_XP_005044859.1_8149	POLR2B	3504	3492	1	2.20209	7.33671	5.13064	0.798967	0.691465	0.503041	4.3221	0.161215	2317	0.663707	0.735114	2.00017	2.01044	0.290564	0.278812	0.260826	0.878587	0.375133	N	Y
lcl|NC_021678.1_cds_XP_016154697.1_11476	LOC107603709	1119	1118	1	5.84547	69.2467	23.5128	3.14114	8.03533	7.92073	0.651124	0.176688	1118	1	0.8627	36.0909	7.0499	0.742498	8.59143	2.27739	0.0243834	0.0178776	Y	Y
lcl|NC_021682.1_cds_XP_005051641.1_15161	LOC101808355	1131	1130	1	2.49645	0.0167914	1.90987	0.921947	0.039139	0.162458	115.33	0.14984	0	0	0	0	0	0	0	0	0	0	N	N
lcl|NC_021683.1_cds_XP_005052786.1_16269	LOC101814235	354	267	1	0	4.48712	0.210447	0	2.42237	0.452944	0	0	267	1	0	1.36967	0	0	1.95084	0	0.231229	0	N	Y
lcl|NC_021683.1_cds_XP_005052783.1_16270	LOC101813248	1191	1089	1	0	4.59013	0.215278	0	2.45002	0.458114	0.174789	8.2292	1089	1	0	1.40111	0	0	1.97311	0	4.12368	71.9071	N	Y
lcl|NW_004775961.1_cds_XP_016160863.1_25603	SYCP1	2565	2121	1	1.42599	1.57532	1.66306	0.283846	0.479939	0.432821	0.365217	0.0110117	1124	0.533713	0.809024	2.3896	2.20553	0.0292166	0.135977	0.168977	0.068128	0	N	Y
lcl|NW_004775982.1_cds_XP_016160922.1_25688	LOC107604383	750	0	0	0	0	0	0	0	0	0	0	749	1	1.90123	12.1243	4.32724	0.940114	1.84643	1.58034	0.07276	0	N	Y
lcl|NW_004776097.1_cds_XP_005062632.1_25981	LOC101812416	699	555	1	0	9.59807	0.196769	0	3.02507	0.486792	0.024818	11.597	366	0.65946	0	9.5944	0	0	4.38176	0	0	1.01916	N	Y
lcl|NW_004776201.1_cds_XP_016161146.1_26088	LOC107604464	1071	999	1	4.81371	77.5705	24.4576	2.21457	9.25604	3.85933	0.421142	0.659311	952	0.952953	3.96752	59.2345	17.7049	2.56101	8.68741	3.48057	0.145666	0.1958	Y	Y
lcl|NW_004776258.1_cds_XP_016161170.1_26133	ZNF565	1181	1180	1	0	1.70418	0.0633001	0	1.01414	0.17716	0	0.11958	0	0	0	0	0	0	0	0	0	0	N	Y
lcl|NW_004777217.1_cds_XP_005062974.1_26295	LOC101816937	411	326	1	2.54756	6.21071	5.82298	1.6402	2.02332	1.50089	0.168835	0.206167	0	0	0	0	0	0	0	0	0	0	N	Y
lcl|NC_021671.1_cds_XP_016151665.1_930	LOC107603367	1014	1010	0.997038	16.543	33.6293	15.0156	6.59621	8.58808	4.02552	4.09383	0.527676	1009	0.996051	0.109511	3.52515	0.973399	0.218821	1.27553	0.705126	0.241218	0	Y	Y
lcl|NW_004776072.1_cds_XP_016161059.1_25941	LOC107604431	969	964	0.995868	461.022	114.056	125.467	77.2788	20.808	24.3172	0	0	0	0	0	0	0	0	0	0	0	0	N	N
lcl|NW_004776094.1_cds_XP_005062628.1_25978	LOC101811308	957	949	0.994759	3.31383	2.22758	2.15863	1.48943	0.464991	0.350117	0.973743	0	0	0	0	0	0	0	0	0	0	0	N	Y
lcl|NW_004775914.1_cds_XP_005061772.1_24993	LOC101813323	831	825	0.993976	9.10479	16.9645	10.3243	1.83557	3.49032	0.727219	9.02628	5.23657	823	0.991566	1.82713	11.1748	7.04279	1.28962	4.49559	2.31427	1.72552	2.62574	Y	Y
lcl|NC_021700.1_cds_XP_016160211.1_24711	LOC107604299	372	368	0.991914	0.602082	46.3658	10.7439	0.127031	7.02774	3.02715	0.13877	2.71127	368	0.991914	2.38306	44.6666	8.96207	1.48662	7.80727	2.88663	0.436522	1.44023	Y	Y
lcl|NW_004775904.1_cds_XP_016160607.1_24963	LOC107604341	2013	1987	0.987575	0.468749	20.3328	4.65778	0.316335	4.29455	1.42786	0.136173	0.0554276	1987	0.987575	0.0868425	25.2025	4.00392	0.0398289	6.49005	2.07826	0.388193	1.69789	N	Y
lcl|NC_021697.1_cds_XP_005059232.1_22694	SLC26A9	2391	1832	0.841139	25.7007	20.5022	18.6902	2.28584	2.11062	1.91239	86.6116	0.00993638	2147	0.985767	1.16442	2.10277	1.88649	0.199269	0.269374	0.271636	19.8322	0.0989724	N	Y
lcl|NC_021673.1_cds_XP_016161735.1_4465	LOC107604624	939	924	0.985075	20.2006	51.0491	15.9508	3.32904	6.97633	2.51006	1.05554	3.43718	855	0.911514	29.1427	47.9523	36.2481	3.34414	5.49775	2.73246	1.90701	6.33073	N	Y
lcl|NC_021674.1_cds_XP_016153090.1_7637	MFSD2B	1413	1176	0.834635	1.6039	1.75276	1.75741	0.85116	0.732216	0.723916	0.0717294	0	1383	0.981547	1.70761	2.12342	2.13887	0.848686	0.809434	0.817842	0.530702	0	N	Y
lcl|NC_021673.1_cds_XP_005042583.1_5783	LOC101816049	1809	1771	0.979536	1.8071	12.8337	3.68756	5.587	4.64255	6.75445	0.0281804	0.30588	1733	0.958518	8.24212	17.9705	10.3797	2.24342	3.60053	2.07322	0.0144572	0.0423994	N	Y
lcl|NC_021673.1_cds_XP_016152404.1_5853	LOC101816890	1605	1561	0.97807	2.5435	1.70976	1.65684	1.30488	0.407376	0.306735	2.46318	0	1099	0.688596	0.920591	2.48539	2.38571	0.489212	0.247619	0.355834	0.351184	0.00858277	N	Y
lcl|NC_021682.1_cds_XP_005051811.1_15358	IGF1R	4089	3877	0.973632	2.20182	2.15189	2.13514	1.08998	0.939265	0.929981	3.82088	0	2966	0.744852	1.65086	1.92631	1.85371	0.320935	0.26843	0.250061	2.29625	0.0728821	N	Y
lcl|NC_021673.1_cds_XP_016151709.1_3577	LOC107603381	972	851	0.87732	1.78514	1.20132	0.758577	1.44478	0.296678	0.188221	0.015658	0.101975	932	0.960825	0.00395733	0.00931021	0.00713748	0.0201098	0.0455425	0.0302252	0	0	N	Y
lcl|NC_021676.1_cds_XP_005045813.1_9184	EFNB1	885	838	0.947964	1.04012	1.12343	1.19773	0.18892	0.150855	0.203244	3.47484	6.26266	603	0.682127	0.515217	1.76891	1.58499	0.131041	0.220495	0.364889	0.441636	0	Y	Y
lcl|NW_004775969.1_cds_XP_016160879.1_25635	HAUS6	2694	2097	0.947583	0	1.44856	0.0366416	0	1.72421	0.154834	8.48772	1.16237	2089	0.943968	0	11.323	0	0	6.30529	0	26.1864	6.18253	N	Y
lcl|NC_021674.1_cds_XP_005043033.1_6209	FBXO11	2529	2143	0.897028	25.2133	26.7642	27.7322	4.8335	4.77625	4.88176	19.2165	0.0100184	2253	0.943073	31.3374	26.4348	31.5367	4.9812	3.12337	3.83884	15.262	0.0223798	N	Y
lcl|NW_004776646.1_cds_XP_005062922.1_26247	LOC101818220	702	547	0.939862	0	2.89475	0.093874	0	1.62137	0.302514	0	3.66808	482	0.828179	0	1.39809	0	0	1.97097	0	1.64165	43.2365	N	Y
lcl|NW_004776913.1_cds_XP_005062958.1_26282	LOC101812486	276	109	0.402214	0	4.26137	0.535327	0	1.62946	0.802923	0.0505618	5.68025	254	0.937269	0	1.47371	0	0	1.18642	0	0.833914	0.747285	N	Y
lcl|NW_004775969.1_cds_XP_016160884.1_25637	LOC101815762	963	0	0	0	0	0	0	0	0	0	0	890	0.92805	1.24569	9.34689	7.53435	0.18919	0.891957	0.636051	0	0	N	Y
lcl|NC_021700.1_cds_XP_005060932.1_24396	DMRT1	861	609	0.88389	20.6425	15.7785	16.6823	6.41683	3.6923	3.88577	0.267135	0	632	0.917272	2.99074	7.43465	8.16734	0.978321	1.27333	1.53303	0.436024	0	N	Y
lcl|NC_021682.1_cds_XP_016156305.1_15675	PIAS1	2016	1828	0.912631	2.68555	5.83266	4.26194	1.5991	5.98826	0.910947	11.56	0.0639315	1532	0.764852	1.43112	3.46898	3.30241	0.411979	0.561939	0.552808	2.10139	0.0607177	Y	Y
lcl|NW_004775922.1_cds_XP_016160658.1_25203	LOC101810338	468	320	0.911681	0	10.2877	0	0	0.220953	0	0.0337941	36.2596	310	0.883191	0	9.34935	0	0	4.32348	0	0	0	N	Y
lcl|NC_021682.1_cds_XP_005051812.1_15359	PGPEP1L	624	535	0.903716	1.5287	2.12882	2.10662	0.424495	0.321386	0.329049	0.0251242	0	0	0	0	0	0	0	0	0	0	0	N	Y
lcl|NC_021700.1_cds_XP_005060791.1_24313	LOC101807535	786	254	0.368116	1.79517	0.198483	0	0.795524	0.352877	0	0	0	623	0.902898	0	3.32992	0.121821	0	1.76701	0.464445	0.0626859	5.99784	N	Y
lcl|NC_021684.1_cds_XP_005053338.1_16869	LOC101812773	969	856	0.884298	0	1.62411	0	0	2.06932	0	0	0	0	0	0	0	0	0	0	0	0	0	N	N
lcl|NW_004776341.1_cds_XP_016161189.1_26167	LOC107604481	937	782	0.882618	0	0.00146789	0	0	0.00571374	0	0	0	0	0	0	0	0	0	0	0	0	0	N	N
lcl|NC_021673.1_cds_XP_005042627.1_5796	GPR20	1062	0	0	0	0	0	0	0	0	0	0	935	0.881244	0.602286	0.70974	1.22627	0.489973	0.48165	0.443649	0.181128	0	N	N
lcl|NC_021676.1_cds_XP_016153812.1_9511	ALG13	3045	2451	0.879125	10.8674	12.288	10.9792	2.91301	3.64905	3.41261	27.2012	0.0163092	1602	0.574606	4.8675	11.8066	6.04055	3.35942	6.12221	3.07777	3.69684	0	Y	Y
lcl|NC_021701.1_cds_XP_016160399.1_24972	LOC101818944	1413	1231	0.87429	7.89056	11.0008	2.85794	1.78448	1.50481	0.470568	0.214678	0.139812	1208	0.857955	0.918079	2.47862	2.37922	0.488546	0.247282	0.355349	0.0165671	0	N	Y
lcl|NC_021700.1_cds_XP_005060738.1_24237	LOC101814705	1839	1601	0.87153	1.70811	11.1016	0.861843	0.622235	1.20735	0.247149	0	0	662	0.36037	0.211542	0.32456	0.245698	0.183217	0.220418	0.139141	0	0.00392017	N	Y
lcl|NW_004776591.1_cds_XP_005062911.1_26237	LOC101815184	976	677	0.871299	0	0.12899	0.00507261	0	0.338976	0.020256	0.0464604	1.81547	0	0	0	0	0	0	0	0	0	0	N	Y
lcl|NC_021677.1_cds_XP_005046862.2_10174	IGF2	699	564	0.863706	4.3248	1.7055	3.5944	1.02228	0.626769	0.812709	134.851	0	101	0.154671	0.83512	1.99893	1.59104	0.0361925	0.247724	0.123846	2.11312	0	N	Y
lcl|NC_021673.1_cds_XP_005042628.1_5798	PTP4A3	504	0	0	0	0	0	0	0	0	0	0	430	0.856573	0.184371	1.68819	2.13408	0.260527	0.354374	0.378378	1.06656	0.509992	N	N
lcl|NW_004776046.1_cds_XP_016161024.1_25898	LOC101812080	1071	899	0.85052	0	2.25974	0.0680879	0	1.16636	0.171712	0	0.246733	187	0.176916	0.416847	2.7911	1.04551	0.440202	0.938736	0.78647	0	0	N	Y
lcl|NC_021682.1_cds_XP_005052172.1_15678	FEM1B	2226	1817	0.847086	2.8604	7.06048	4.32712	2.03678	7.87533	1.11063	0.0132031	0.0644902	0	0	0	0	0	0	0	0	0	0	Y	Y
lcl|NC_021671.1_cds_XP_016156734.1_1130	LOC107603883	1443	1161	0.838267	2.87476	38.716	16.2598	1.74899	5.83206	3.33892	0.151165	0.0820401	977	0.705415	3.35014	37.299	12.9481	2.28203	5.47524	2.69052	0.546872	0.889934	N	Y
lcl|NC_021677.1_cds_XP_005047838.1_11300	LOC101817217	1617	1153	0.829496	0	0.393712	0	0	0.359473	0	0	0.0869352	0	0	0	0	0	0	0	0	0	0	N	N
lcl|NW_004776056.1_cds_XP_016161039.1_25918	LOC107604427	333	0	0	0	0	0	0	0	0	0	0	205	0.820821	0	11.506	0	0	13.8533	0	0	0	N	N
lcl|NC_021674.1_cds_XP_016152482.1_7088	LOC107603488	1944	1423	0.813608	16.6605	23.2752	11.6252	8.14626	6.3988	9.33973	0.217813	1.20576	1403	0.802173	26.8861	32.9026	29.261	4.41929	3.36022	3.09946	0.349026	0.165097	N	Y
lcl|NC_021682.1_cds_XP_016156532.1_15690	LOC107603866	951	758	0.811563	6.97772	0.533685	0.915901	1.13808	0.0985939	0.0640144	0	0	0	0	0	0	0	0	0	0	0	0	N	N
lcl|NW_004776408.1_cds_XP_016161200.1_26189	LOC107604486	1356	1099	0.81107	2.40288	12.963	4.48028	1.12957	4.69415	1.17371	0.300913	0.219625	1099	0.81107	0.402767	9.64249	1.39961	0.215015	2.79977	0.64538	0.195841	0.215382	Y	Y
lcl|NC_021673.1_cds_XP_016151621.1_5763	LOC107603352	969	32	0.0330579	2.51706	42.8966	6.36194	1.41303	7.4569	1.774	0.000591829	0	776	0.801653	1.19588	2.49068	1.38934	0.285859	1.01328	0.327159	0.0677185	0	N	Y
lcl|NW_004775944.1_cds_XP_016160797.1_25493	RNF212B	636	0	0	0	0	0	0	0	0	0	0	447	0.768042	1.34485	13.513	9.28772	0.849499	2.00272	3.6038	1.28504	0.120791	N	N
lcl|NC_021699.1_cds_XP_005060262.1_23749	LOC101812470	2094	1505	0.752877	6.07944	0.464981	0.797993	1.0623	0.0920292	0.059752	0	0	0	0	0	0	0	0	0	0	0	0	N	N
lcl|NC_021677.1_cds_XP_016154482.1_9660	SLCO1C1	4119	0	0	0	0	0	0	0	0	0	0	2322	0.751639	3.70177	9.51555	9.64651	1.05263	1.70288	1.85093	0.00497899	0.00365053	N	N
lcl|NC_021675.1_cds_XP_016153640.1_8967	LOC107603614	2625	1923	0.746796	2.20975	28.2915	15.1543	1.58183	4.07539	3.0533	0.0345474	0.00803549	1797	0.697864	0.342173	40.4389	7.11992	0.196967	5.92662	2.19178	0.00725379	0.0319103	N	Y
lcl|NW_004775944.1_cds_XP_005062131.2_25474	LARP4	2334	1264	0.722079	1.21355	2.10696	2.07546	0.216616	0.228021	0.145797	1.1539	0.00873824	1150	0.656955	3.42662	10.5349	7.98722	0.660743	4.67623	1.08334	0.383998	0.563084	N	Y
lcl|NC_021700.1_cds_XP_016160112.1_24796	LOC101817770	756	452	0.716323	2.92814	7.21584	5.11861	0.886649	2.25082	1.24687	0.0164373	0.10705	363	0.575277	0.521548	8.38691	2.64801	0.561106	6.07394	2.05398	0.0207625	1.8724	N	Y
lcl|NC_021673.1_cds_XP_005042566.1_5768	TRAPPC9	3459	0	0	0	0	0	0	0	0	0	0	2371	0.701479	1.09328	2.74333	2.04583	0.64396	0.542483	0.451485	0.0940669	0.0446267	N	Y
lcl|NC_021686.1_cds_XP_005054309.1_17531	GLYR1	1662	906	0.583012	169.224	94.6834	208.571	19.6917	11.1979	24.8768	0.462492	0.019816	1089	0.700772	2.24603	1.81433	1.72684	0.914792	0.648708	0.574502	0.0115045	0	N	Y
lcl|NC_021673.1_cds_XP_005042612.1_5758	LOC101821714	2496	1517	0.698435	1.74924	1.70655	1.67918	0.413076	0.355156	0.1842	0	0.0158071	1508	0.694291	1.53713	5.58964	5.88875	0.711332	0.531937	0.65214	0	1.17413	N	Y
lcl|NC_021701.1_cds_XP_016160405.1_24973	LOC107604314	1674	1149	0.693422	0.304869	7.15755	0.834151	0.149057	2.0206	0.677774	0.308998	0.0584995	499	0.301147	0	3.28006	0.632735	0	1.2253	0.0269625	0	0.0143953	N	Y
lcl|NC_021677.1_cds_XP_016153933.1_10231	MOB2	780	0	0	0	0	0	0	0	0	0	0	484	0.69341	0.179036	1.03184	0.882486	0.250515	0.484436	0.163823	0.024256	0	N	N
lcl|NC_021697.1_cds_XP_016159561.1_22706	LOC107604199	771	530	0.688312	2.0044	8.67347	1.08375	1.47023	2.15	0.4858	0.325233	0	0	0	0	0	0	0	0	0	0	0	N	N
lcl|NC_021674.1_cds_XP_016152421.1_6045	LOC101809721	1101	665	0.673077	0	0.885373	0	0	0.984548	0	0.0106053	0.241738	0	0	0	0	0	0	0	0	0	0	Y	N
lcl|NC_021673.1_cds_XP_016152087.1_4744	LYRM4	453	302	0.672606	6.01599	4.71232	6.79705	9.31973	5.98132	11.1264	0.0257577	0	146	0.325167	0.914616	1.82867	1.69	0.44819	0.238384	0.417586	0	0	N	Y
lcl|NW_004776089.1_cds_XP_005062624.1_25970	LOC101810024	255	149	0.671171	9.11242	2.58703	2.69233	6.53878	0.392719	0.371519	0	0	0	0	0	0	0	0	0	0	0	0	N	Y
lcl|NC_021693.1_cds_XP_005057970.2_21544	LOC101806579	327	215	0.665634	1.04494	1.54482	1.8047	0.0523759	0.451082	0.444099	1.16532	0	0	0	0	0	0	0	0	0	0	0	N	N
lcl|NW_004776158.1_cds_XP_016161116.1_26037	LOC101809232	894	0	0	0	0	0	0	0	0	0	0	593	0.664054	0	0.170137	0.123936	0	0.41386	0.301478	0	0	N	Y
lcl|NW_004776201.1_cds_XP_016161147.1_26087	LOC107604464	1068	658	0.661306	1.0316	8.91983	6.19664	0.993685	1.82045	2.42689	0.0966759	0	658	0.661306	0.856169	17.5356	7.10067	0.787098	3.04594	2.12477	0.101369	0.123871	N	Y
lcl|NC_021671.1_cds_XP_005037537.2_449	LOC101819399	579	380	0.660869	0.0231503	0.0459858	0	0.0574713	0.0646124	0	0.0990037	0.0967159	0	0	0	0	0	0	0	0	0	0	N	N
lcl|NC_021672.1_cds_XP_005040332.1_3368	LOC101818430	429	278	0.658768	0	3.81824	0.18728	0	1.60479	0.177157	0	0	38	0.0900474	0.0220688	8.52413	4.026	0.139926	2.40943	1.63063	0	0	N	Y
lcl|NC_021677.1_cds_XP_016153934.1_10238	BRSK2	2304	0	0	0	0	0	0	0	0	0	0	1387	0.655792	0.625126	0.712329	0.851586	0.521506	0.385446	0.328474	0	0.00569406	N	N
lcl|NC_021673.1_cds_XP_016152384.1_5782	PTK2	3288	0	0	0	0	0	0	0	0	0	0	1796	0.645579	1.70078	1.52028	1.86178	1.20691	0.896047	1.11485	0.101788	0.0903407	N	N
lcl|NW_004775942.1_cds_XP_005062065.1_25410	LOC101818158	636	327	0.631274	0	7.3419	0	0	3.16139	0	0	2.74743	0	0	0	0	0	0	0	0	0	0	N	Y
lcl|NW_004776315.1_cds_XP_005062806.2_26152	LOC101821779	765	471	0.621372	0	4.35503	0.594352	0	0.947166	0.314669	0	0	0	0	0	0	0	0	0	0	0	0	N	Y
lcl|NC_021700.1_cds_XP_016160093.1_24540	LOC107604277	1116	687	0.617806	0.723408	5.65646	1.15034	0.214219	1.57538	0.46899	0.115243	0.578535	514	0.46223	0.0410817	2.36953	0.252837	0.134024	2.0499	0.241277	0.0452041	0.066286	N	Y
lcl|NC_021700.1_cds_XP_005061244.1_24777	OSTF1	645	392	0.615385	0	3.50115	2.1053	0	1.34426	1.2423	0.0496538	0.431169	0	0	0	0	0	0	0	0	0	0	N	N
lcl|NC_021675.1_cds_XP_016153596.1_8848	ABLIM2	2019	1052	0.600114	0.978954	0.78458	0.707148	0.387324	0.156959	0.132179	0.00515634	0	0	0	0	0	0	0	0	0	0	0	N	Y
lcl|NC_021687.1_cds_XP_005055244.1_18242	LOC101810823	360	128	0.474074	0	0.867445	0	0	0.613939	0	0	0.334754	161	0.596296	9.09236	16.7745	18.3542	6.05184	2.99127	3.52748	0	0	Y	Y
lcl|NC_021700.1_cds_XP_005061154.1_24662	SMU1	1800	1063	0.593192	0.791404	1.61505	1.70223	0.154996	0.113927	0.0749651	17.1452	0	0	0	0	0	0	0	0	0	0	0	N	N
lcl|NW_004776502.1_cds_XP_016161218.1_26219	LOC107604493	678	398	0.591382	4.6546	1.99814	1.95309	3.48429	0.490401	0.591406	0	0	0	0	0	0	0	0	0	0	0	0	N	Y
lcl|NC_021673.1_cds_XP_016151545.1_4555	LOC101819868	987	578	0.587399	0	1.28244	0.00742413	0	0.272043	0.0349977	0	0.302572	0	0	0	0	0	0	0	0	0	0	N	N
lcl|NC_021680.1_cds_XP_005050073.1_13623	ELAVL4	1080	526	0.584445	2.41184	2.75082	2.59146	0.806389	1.38	1.31559	0.159593	0	284	0.315556	0.951081	0.828144	0.776732	0.426416	0.0861163	0.0330852	0.0876938	0	Y	Y
lcl|NC_021673.1_cds_XP_016151619.1_5761	COL22A1	3033	0	0	0	0	0	0	0	0	0	0	1594	0.583456	1.58603	2.08069	2.10497	0.935542	0.542357	0.534584	0	0.0346351	N	N
lcl|NW_004776201.1_cds_XP_016161145.1_26090	LOC107604463	762	258	0.342175	0	10.5443	0	0	1.19309	0	0.01558	1.07808	438	0.580902	0	9.00715	0	0	1.13916	0	0	4.33116	N	Y
lcl|NC_021673.1_cds_XP_005042636.1_5801	TSNARE1	876	0	0	0	0	0	0	0	0	0	0	419	0.571623	0.681076	0.653656	0.553482	0.662842	0.459771	0.383428	0.0890224	0	N	N
lcl|NC_021674.1_cds_XP_016152690.1_6258	LOC101821912	2118	958	0.56956	0.355986	3.38228	0.614486	0.144698	1.43127	0.454578	0.0233253	0	410	0.243758	0	2.90702	0	0	2.41655	0	0.0596637	0.0414423	N	Y
lcl|NC_021693.1_cds_XP_016159073.1_21522	POLD2	1365	764	0.567186	0.787055	1.99016	2.0044	0.32764	0.257829	0.21689	4.24573	16.1844	0	0	0	0	0	0	0	0	0	0	N	Y
lcl|NC_021673.1_cds_XP_005042629.1_5797	PTP4A3	522	0	0	0	0	0	0	0	0	0	0	218	0.556833	0.437277	1.21889	1.90104	0.242794	0.252091	0.276131	0.553008	0.362779	N	N
lcl|NC_021693.1_cds_XP_016159035.1_21596	LOC107604138	720	0	0	0	0	0	0	0	0	0	0	375	0.554734	0	9.27477	0	0	8.02563	0	0	0.169544	N	Y
lcl|NC_021671.1_cds_XP_016156741.1_1128	LOC107603884	1443	760	0.552326	3.05475	52.4043	14.297	1.70209	7.09061	2.95987	0.0664008	0.0216222	739	0.537064	2.38995	29.9682	8.49949	1.98893	5.10335	2.05309	0.0913957	0.0967924	N	Y
lcl|NC_021678.1_cds_XP_016155028.1_12364	DOCK1	5661	0	0	0	0	0	0	0	0	0	0	2962	0.545187	0.681138	1.6033	1.32075	0.78822	0.805423	0.666969	0.052554	0.0462383	N	N
lcl|NW_004775954.1_cds_XP_016160840.1_25565	ELL2	1263	574	0.529032	0	0.337307	0.00555012	0	0.371444	0.0258964	0	0.0236618	0	0	0	0	0	0	0	0	0	0	N	Y
lcl|NC_021674.1_cds_XP_005042985.1_6165	LOC101806282	300	158	0.528428	0	1.34497	0	0	1.21568	0	0	0	0	0	0	0	0	0	0	0	0	0	N	N
lcl|NC_021673.1_cds_XP_005042611.1_5756	LOC101821516	885	342	0.515254	1.05625	0.974064	1.07668	0.295515	0.223076	0.141852	0.0101	0.0164444	0	0	0	0	0	0	0	0	0	0	N	Y
lcl|NC_021697.1_cds_XP_005059425.1_22953	GNAI3	1014	476	0.504238	60.0363	40.3893	95.5233	12.2352	6.4886	16.4946	0.250173	0	0	0	0	0	0	0	0	0	0	0	N	N
lcl|NC_021679.1_cds_XP_005049308.1_12622	STAT1	2268	958	0.502887	2.61875	6.38427	5.9857	1.66296	2.0514	1.52171	0.0730845	0.00626278	920	0.48294	0.919992	2.28488	2.06305	0.17648	0.269033	0.458328	0.0755296	0.0383381	N	Y
lcl|NC_021674.1_cds_XP_005043027.1_6204	FOXN2	1311	493	0.501398	0.46686	0.76169	0.929763	0.176544	0.149037	0.00112095	0.471067	0	0	0	0	0	0	0	0	0	0	0	N	Y
lcl|NW_004776232.1_cds_XP_016161159.1_26112	LOC101810718	711	347	0.497135	0	0.922625	0	0	0.041506	0	0	0.0987449	0	0	0	0	0	0	0	0	0	0	N	N
lcl|NW_004775954.1_cds_XP_005062213.1_25566	LOC101813524	1653	664	0.43713	0	5.97651	0.113877	0	1.94431	0.210279	0.00917513	7.70081	755	0.497038	0	1.59089	0.000130553	0	2.1549	0.00663849	0.131268	48.3267	N	Y
lcl|NC_021683.1_cds_XP_005052591.1_16131	LOC101808037	192	71	0.493056	1.97873	2.0498	2.02286	1.05286	0.916962	0.907096	0	0	0	0	0	0	0	0	0	0	0	0	N	Y
lcl|NC_021700.1_cds_XP_005061071.1_24553	LOC101811939	801	394	0.4925	0.94947	2.40178	1.13974	0.300959	0.324201	0.0982157	0	0	0	0	0	0	0	0	0	0	0	0	N	Y
lcl|NW_004775938.1_cds_XP_016160749.1_25377	LOC101809500	2079	937	0.485744	0	2.16619	0.0880694	0	1.6906	0.121021	0.0243192	3.20722	481	0.249352	0	20.8031	0	0	15.1374	0	0.00981755	3.0184	Y	Y
lcl|NC_021692.1_cds_XP_016158941.1_21326	CHD5	4932	2160	0.469056	5.08435	3.77794	3.34558	4.34664	1.28275	0.910848	0.509806	2.85545	0	0	0	0	0	0	0	0	0	0	N	Y
lcl|NC_021672.1_cds_XP_005039011.1_2017	LOC101809376	1350	626	0.464391	0	0.40304	0	0	0.598542	0	0	0	572	0.424332	0	17.1442	0	0	1.50914	0	0	0	N	Y
lcl|NC_021673.1_cds_XP_016161716.1_4117	LOC107604619	837	386	0.463385	0	8.5301	0.22912	0	0.975344	0.438687	0	0	0	0	0	0	0	0	0	0	0	0	N	N
lcl|NC_021683.1_cds_XP_016156607.1_16268	LOC101811078	1002	0	0	0	0	0	0	0	0	0	0	455	0.459132	0	0.675593	0	0	1.51338	0	0.0250048	3.8958	N	Y
lcl|NC_021674.1_cds_XP_005043656.1_6985	ALDH8A1	1332	605	0.457294	0.765846	0.11338	0.0590618	0.0351561	0.0368492	0.0040966	0	0	0	0	0	0	0	0	0	0	0	0	N	N
lcl|NC_021679.1_cds_XP_016155157.1_13273	LOC107603743	1176	527	0.454702	0	0.151049	0	0	0.076276	0	0	0	0	0	0	0	0	0	0	0	0	0	N	N
lcl|NC_021700.1_cds_XP_005060843.1_24366	BTF3	489	221	0.452869	0	2.87181	0	0	1.54304	0	0.257056	1.04632	0	0	0	0	0	0	0	0	0	0	N	N
lcl|NW_004775900.1_cds_XP_005061737.1_24908	LOC101822227	312	140	0.450161	0	0.334378	0	0	0.385336	0	0	0	0	0	0	0	0	0	0	0	0	0	N	N
lcl|NC_021695.1_cds_XP_005058872.1_22196	TEX12	402	131	0.434494	0.760984	0.960443	0.984695	0.186936	0.00819541	0.00719894	0	0	0	0	0	0	0	0	0	0	0	0	N	N
lcl|NC_021671.1_cds_XP_016155526.1_734	GPC5	1386	519	0.426809	0	0.137761	0	0	0.175254	0	0	0.0173956	0	0	0	0	0	0	0	0	0	0	N	Y
lcl|NC_021693.1_cds_XP_016159021.1_21523	AEBP1	3411	1317	0.42171	0.182005	1.79446	1.38047	0.120758	0.342227	0.325335	0.163001	0.0768236	94	0.0300993	0.477977	1.37771	0.759927	0.196886	0.367899	0.171901	0	0	N	Y
lcl|NC_021682.1_cds_XP_005052164.1_15677	CLN6	900	358	0.421177	3.12221	7.63866	4.77461	2.05869	7.96102	1.14544	0	0	0	0	0	0	0	0	0	0	0	0	N	Y
lcl|NC_021684.1_cds_XP_016156796.1_16375	LOC107603907	1107	403	0.417617	0	4.08084	0.295467	0	1.65577	0.5574	0.0261779	3.75071	371	0.384456	0	0	0	0	0	0	0.0568557	9.94207	N	Y
lcl|NW_004776152.1_cds_XP_016161114.1_26034	LOC101808453	765	313	0.412929	0	4.6039	0.0421514	0	0.732679	0.161506	0	0	0	0	0	0	0	0	0	0	0	0	N	Y
lcl|NC_021673.1_cds_XP_005042585.1_5658	LOC101816439	984	50	0.0558036	2.83396	3.8285	3.74842	0.535737	0.636605	0.52227	0	0	367	0.409598	0	9.27477	0	0	8.02562	0	0	0.0166545	N	Y
lcl|NC_021671.1_cds_XP_016152056.1_1751	NECTIN3	1749	659	0.409063	0.702836	0.710214	0.883516	0.089845	0.0334106	0.139653	0.300246	0	0	0	0	0	0	0	0	0	0	0	N	N
lcl|NC_021698.1_cds_XP_005059750.1_23159	LOC101817045	396	130	0.403727	0	0.420404	0	0	0.00279086	0	0	0	0	0	0	0	0	0	0	0	0	0	N	N
lcl|NW_004775951.1_cds_XP_016160823.1_25536	LOC107604364	1215	467	0.403282	0	0.00038351	0	0	0.00177516	0	0	0	83	0.0716753	0	1.06445	0.0950087	0	0.479595	0.210871	0	0	N	Y
lcl|NC_021677.1_cds_XP_016154342.1_9738	LOC101816568	1092	378	0.397476	1.13535	2.20813	1.93765	0.927035	0.603467	0.542827	0	0	122	0.128286	0.1726	8.43484	1.81021	0.162704	1.32216	0.359722	0	0.00470029	Y	Y
lcl|NC_021674.1_cds_XP_016152670.1_6207	FOXN2	1314	0	0	0	0	0	0	0	0	0	0	497	0.393508	0.556775	0.964266	0.810563	0.193315	0.176437	0.25016	0.277818	0	N	Y
lcl|NW_004775985.1_cds_XP_005062335.2_25697	LOC101811426	519	202	0.392996	0	0.886312	0.752104	0	0.0481389	0.664491	0	0	0	0	0	0	0	0	0	0	0	0	N	N
lcl|NC_021683.1_cds_XP_016156613.1_16334	LOC101821270	2685	1006	0.388567	0	10.7803	0	0	2.66489	0	0.0728055	0.322915	0	0	0	0	0	0	0	0	0	0	N	Y
lcl|NC_021671.1_cds_XP_016151606.1_790	LOC107603350	1437	417	0.386917	0.235922	0.222686	0	0.131779	0.0701929	0	0	0.00760503	0	0	0	0	0	0	0	0	0	0	N	N
lcl|NC_021700.1_cds_XP_005060673.1_24180	LOC101819595	2079	749	0.385486	0.296641	0.724908	0.25384	0.317805	0.752043	0.0596614	0.00321661	1.99011	0	0	0	0	0	0	0	0	0	0	N	N
lcl|NW_004775938.1_cds_XP_005062011.1_25378	LOC101808449	849	233	0.365921	0	0	0	0	0	0	0	0	244	0.383196	0	14.0397	0	0	16.923	0	0.0246301	2.13993	N	Y
lcl|NW_004775938.1_cds_XP_016160751.1_25381	LOC107604356	1125	419	0.372776	1.34273	5.61041	0.0160878	1.24491	1.11591	0.0855075	0.344898	0.280774	0	0	0	0	0	0	0	0	0	0	N	Y
lcl|NC_021688.1_cds_XP_005055851.1_19202	LOC101821815	2208	814	0.37	0	5.83131	2.47486	0	1.6189	1.31969	0	0	50	0.0227273	0	9.27476	0	0	8.02562	0	0	0	N	Y
lcl|NC_021697.1_cds_XP_016159572.1_22789	LOC101807857	1152	415	0.366284	334.123	76.2137	92.1027	75.5875	19.0723	24.7752	0	0	0	0	0	0	0	0	0	0	0	0	N	N
lcl|NC_021700.1_cds_XP_016160155.1_24828	LOC101807612	438	59	0.179604	0.712208	0.87352	0.989437	0.0387635	0.146635	0.162779	0	0	120	0.365297	9.22517	10.0226	10.4599	1.69534	1.11936	1.08233	0.022756	0.0667375	N	Y
lcl|NC_021693.1_cds_XP_016159077.1_21556	ADD2	2127	233	0.121926	5.90858	11.5224	14.1149	0.530782	0.478424	0.138151	0.000994428	0	689	0.360544	0.495366	3.1394	1.04047	0.456754	1.26642	0.964871	0	0	N	Y
lcl|NC_021679.1_cds_XP_016155189.1_12623	STAT4	2250	0	0	0	0	0	0	0	0	0	0	798	0.359946	0.66111	0.912118	0.850078	0.144153	0.105541	0.044898	0	0	N	Y
lcl|NC_021693.1_cds_XP_016159020.1_21517	CAMK2B	1647	392	0.23917	0.655982	0.744602	0.819194	0.343281	0.234016	0.00685035	0	0	589	0.359365	0.222333	0.704292	0.612995	0.0621833	0.0908102	0.13963	0	0	N	Y
lcl|NC_021696.1_cds_XP_016159484.1_22557	MEF2D	2379	664	0.351695	2.13419	9.23517	1.15393	1.51709	2.21852	0.501283	0.115406	0.0876861	0	0	0	0	0	0	0	0	0	0	N	N
lcl|NW_004775949.1_cds_XP_005062184.1_25534	LOC101806988	1137	350	0.348953	3.51774	11.0883	7.75649	1.63178	1.10696	1.07975	0.0319449	0.0693484	0	0	0	0	0	0	0	0	0	0	N	Y
lcl|NW_004776144.1_cds_XP_016161110.1_26030	PSMD4	1080	363	0.345057	1.25088	1.9226	2.06647	0.149874	0.318647	0.274361	0.665109	0	0	0	0	0	0	0	0	0	0	0	N	N
lcl|NC_021672.1_cds_XP_005039070.1_2080	MKLN1	2205	0	0	0	0	0	0	0	0	0	0	742	0.342409	1.87437	1.68809	1.59493	1.00041	0.754357	0.72266	0.122874	0.186391	N	N
lcl|NC_021684.1_cds_XP_005053013.1_16500	PRKCD	2055	701	0.341451	0.930551	0.476427	0.584331	0.420064	0.122112	0.107778	0.0172947	0	0	0	0	0	0	0	0	0	0	0	N	N
lcl|NC_021679.1_cds_XP_016155155.1_13238	LOC107603742	1632	495	0.336506	0	1.84766	0.0534562	0	1.58594	0.0324789	0.00715397	0.396024	441	0.299796	0	14.0397	0	0	16.923	0	0.0100244	2.99136	N	Y
lcl|NW_004776026.1_cds_XP_016160989.1_25843	RABGGTA	1365	366	0.330623	0	4.14765	0.0480262	0	1.67341	0.144709	0.0966435	0.0478893	0	0	0	0	0	0	0	0	0	0	N	Y
lcl|NC_021678.1_cds_XP_016154659.1_11612	LOC107603704	954	0	0	0	0	0	0	0	0	0	0	296	0.330357	1.24568	9.34689	7.53436	0.18919	0.891957	0.636051	0	0	N	Y
lcl|NC_021672.1_cds_XP_005039958.1_2578	PAWR	906	98	0.120245	0.70155	0.775185	0.847567	0.241591	0.20651	0.127443	0	0	268	0.328835	2.39197	2.30441	2.0488	1.14936	0.890183	0.772194	0.0594189	0.188782	N	Y
lcl|NC_021673.1_cds_XP_005041371.1_4479	LOC101821786	1074	328	0.327019	0.719814	8.11948	1.99151	0.253156	1.98796	0.48049	0.417292	0.197805	251	0.250249	0	8.97741	0	0	2.77379	0	0.0127152	0.0559355	N	Y
lcl|NW_004776312.1_cds_XP_005062805.1_26150	LOC101821172	699	208	0.326531	0	7.58279	0	0	2.44231	0	0.0162077	3.97149	152	0.238618	0	0	0	0	0	0	0	0	N	N
lcl|NC_021697.1_cds_XP_005059426.1_22952	GNAT2	1065	345	0.324248	7.53409	2.32343	4.50843	3.00715	0.958283	2.17814	0.0316901	0	0	0	0	0	0	0	0	0	0	0	N	N
lcl|NC_021677.1_cds_XP_005046872.1_10222	LOC101814541	948	0	0	0	0	0	0	0	0	0	0	305	0.322751	0	1.20158	1.55607	0	0.240619	0.411438	0.0185786	0.0340539	N	N
lcl|NC_021679.1_cds_XP_005049297.1_12636	SLC39A10	2589	629	0.320265	0.702855	0.836043	0.881814	0.109744	0.0865536	0.150965	0.135196	0	0	0	0	0	0	0	0	0	0	0	N	N
lcl|NC_021673.1_cds_XP_005041545.1_4788	LOC101819664	1224	386	0.315617	0.390518	0.504282	0.430365	0.0312178	0.0316188	0.0450193	0	0.00728314	0	0	0	0	0	0	0	0	0	0	N	N
lcl|NW_004775938.1_cds_XP_005062010.1_25379	LOC101808449	897	210	0.312036	0	0.34672	0.122185	0	0.588389	0.142548	0	0.255462	59	0.0876671	0	14.0397	0	0	16.923	0	0.00533332	0.85245	N	Y
lcl|NC_021673.1_cds_XP_005041370.1_4466	EPDR1	579	179	0.310225	0	0.454272	0.0621363	0	0.282091	0.113133	0	0	0	0	0	0	0	0	0	0	0	0	N	Y
lcl|NC_021691.1_cds_XP_005057056.1_20592	LOC101808290	675	200	0.305344	2.73109	2.05915	0.0327223	1.77546	1.23281	0.121949	0	0	0	0	0	0	0	0	0	0	0	0	N	N
lcl|NC_021697.1_cds_XP_016159712.1_22673	LOC107604214	711	106	0.151429	0	0.535675	0	0	0.357714	0	0	0	213	0.304286	0	0.184832	0	0	0.516621	0	0	0	N	Y
lcl|NC_021672.1_cds_XP_005039343.1_2371	FAM3C	684	199	0.304281	0	1.46721	0	0	0.597834	0	0.00771726	0.0628244	0	0	0	0	0	0	0	0	0	0	N	Y
lcl|NW_004775951.1_cds_XP_005062185.1_25539	SCX	561	0	0	0	0	0	0	0	0	0	0	158	0.303846	1.90123	12.1243	4.32724	0.940115	1.84643	1.58034	12.6647	0.010835	N	Y
lcl|NW_004775880.1_cds_XP_005061585.1_5864	LOC101809575	915	215	0.245995	0	9.65395	0.654209	0	2.74038	0.832695	0	0.00759355	265	0.303204	0	0	0	0	0	0	0.0271243	1.31918	N	Y
lcl|NW_004775961.1_cds_XP_016160862.1_25601	LOC101808190	1176	266	0.301587	0	0.922624	0	0	0.041506	0	0	0	0	0	0	0	0	0	0	0	0	0	N	N
lcl|NW_004775944.1_cds_XP_016160800.1_25473	LARP4	2331	421	0.240812	1.18104	1.93028	1.9132	0.219757	0.211869	0.150277	0.154127	0.0116717	526	0.300872	5.31612	14.3583	9.73933	0.88587	2.71092	1.15722	0.0739575	0.103285	N	Y
lcl|NC_021673.1_cds_XP_005040842.1_3735	PTPRN2	3120	850	0.29877	7.18386	11.404	1.47974	1.94649	1.68802	0.433843	0.00498366	0	0	0	0	0	0	0	0	0	0	0	N	N
lcl|NW_004776036.1_cds_XP_016161015.1_25880	LOC107604422	639	175	0.297619	2.72732	4.45762	4.93317	0.809621	1.26467	1.12187	0.0565591	0.0131553	0	0	0	0	0	0	0	0	0	0	N	Y
lcl|NC_021697.1_cds_XP_005059423.1_22959	PSMA5	552	163	0.296904	0.303915	1.57501	1.7596	0.159465	0.283947	0.399689	0.0373234	0.0455762	0	0	0	0	0	0	0	0	0	0	N	N
lcl|NC_021677.1_cds_XP_005046484.1_9825	LOC101810994	948	248	0.26188	6.19089	16.066	6.53073	1.60247	2.10483	1.2034	0	0	280	0.295671	46.8221	52.2629	48.205	3.89111	4.22123	2.90425	0.127648	0.0436754	N	Y
lcl|NW_004775900.1_cds_XP_016160576.1_24909	LOC107604338	576	164	0.295495	0.584464	1.98991	1.06183	0.0418368	0.555567	0.641887	0	0	146	0.263063	0	4.78501	0	0	0.553954	0	0	0	N	Y
lcl|NW_004775934.1_cds_XP_005061976.1_25338	LOC101817906	4119	1129	0.293095	1.17012	2.07433	2.07074	0.224493	0.293543	0.296809	0.0246883	0	629	0.163292	5.51148	4.79091	5.27002	7.20983	3.64807	4.72226	0	0	N	Y
lcl|NC_021680.1_cds_XP_016155843.1_13619	ELAVL4	1116	245	0.292712	1.74094	1.36235	1.41437	0.492275	0.346651	0.466328	0.0409509	0	0	0	0	0	0	0	0	0	0	0	Y	N
lcl|NW_004775923.1_cds_XP_005061845.1_25204	LOC101810521	1359	364	0.289809	0	0.708953	0.0779459	0	0.651644	0.30638	0	0.0361396	113	0.0899682	0	5.46439	0	0	3.36358	0	0	0	N	Y
lcl|NC_021671.1_cds_XP_016153238.1_1833	CYYR1	249	0	0	0	0	0	0	0	0	0	0	53	0.283802	3.09428	5.65826	4.60315	1.15873	1.59825	1.46937	0	0	N	Y
lcl|NC_021673.1_cds_XP_005042569.1_5771	AGO2	2595	0	0	0	0	0	0	0	0	0	0	547	0.281053	1.28458	3.39461	2.5017	0.748759	0.644222	0.443053	0.00295512	0	N	Y
lcl|NC_021683.1_cds_XP_016156554.1_16009	LOC101805799	3780	1035	0.280488	0	3.86399	0.166121	0	2.15315	0.402425	0	0.197011	814	0.220596	0	1.37472	0	0	1.95443	0	0.00477695	0.00233493	N	Y
lcl|NC_021679.1_cds_XP_005049088.2_12574	LOC101822191	1971	549	0.280102	0	5.11182	0.0648222	0	2.6326	0.0726107	0.00493065	0.485685	425	0.216837	0.00333016	12.1955	0.859405	0.034611	14.0809	1.2731	0.0360207	7.40357	N	Y
lcl|NC_021680.1_cds_XP_005050168.1_13680	LOC101815413	705	0	0	0	0	0	0	0	0	0	0	167	0.278333	0.495898	0.70382	1.12976	0.365427	0.171434	0.340912	0.0430883	0.0789794	N	Y
lcl|NC_021680.1_cds_XP_005050070.1_13617	ELAVL4	1140	236	0.276023	2.40271	2.7404	2.58165	0.804861	1.37738	1.31309	0.0462038	0	0	0	0	0	0	0	0	0	0	0	Y	Y
lcl|NC_021684.1_cds_XP_005053011.2_16485	ZMYND10	1218	335	0.275267	1.64428	2.32179	2.37073	0.525002	0.318086	0.299232	0.0627294	0	0	0	0	0	0	0	0	0	0	0	N	N
lcl|NC_021673.1_cds_XP_016151622.1_5802	ADGRB1	2637	0	0	0	0	0	0	0	0	0	0	701	0.270866	1.83748	8.01101	3.65653	0.717891	4.91716	2.03796	0.0112106	0	N	Y
lcl|NC_021671.1_cds_XP_005038501.1_1472	CHD4	5748	1195	0.268419	5.79506	2.54118	2.53202	4.90696	0.408349	0.368194	0.0729094	0.374589	131	0.029425	1.12007	1.02037	1.04853	0.298453	0.0526236	0.0472213	0	0	N	Y
lcl|NC_021693.1_cds_XP_016159118.1_21491	LOC101818012	810	160	0.263374	0	10.211	0.781412	0	2.71958	0.910058	0.0112814	0.0183678	0	0	0	0	0	0	0	0	0	0	N	Y
lcl|NW_004775955.1_cds_XP_016160843.1_25569	LOC101815961	3168	789	0.26074	0	4.33521	0.170057	0	2.96636	0.435628	0.00713899	0.771792	744	0.245869	0	1.36407	0.0698332	0	0.543506	0.133096	0.00211759	0.661403	N	Y
lcl|NC_021696.1_cds_XP_016159554.1_22513	MSTO1	1812	0	0	0	0	0	0	0	0	0	0	458	0.259196	2.73686	2.90205	2.51277	0.98215	0.664865	0.475736	0	0	N	Y
lcl|NW_004775971.1_cds_XP_005062300.2_25645	LOC101816729	1569	374	0.253731	0	5.82864	0.541051	0	2.73182	0.807205	0	0.0822173	265	0.179783	1.686	11.1185	3.83736	0.885301	1.88479	1.4882	0.00312643	0.00687678	Y	Y
lcl|NW_004775901.1_cds_XP_016160592.1_24941	DMXL1	8940	2175	0.253201	0.312602	0.00517352	0.0806648	0.26207	0.00383578	0.129195	0	0	0	0	0	0	0	0	0	0	0	0	N	N
lcl|NC_021673.1_cds_XP_016161721.1_4153	NPVF	711	158	0.252396	0.933759	0.44296	0.0690563	0.0495544	0.290921	0.16651	0	0	0	0	0	0	0	0	0	0	0	0	N	N
lcl|NW_004775947.1_cds_XP_005062169.1_25520	LOC101820453	327	0	0	0	0	0	0	0	0	0	0	77	0.251634	1.90123	12.1243	4.32723	0.940114	1.84643	1.58034	0.0209964	0	N	Y
lcl|NC_021673.1_cds_XP_005042114.1_5064	PTPN2	2034	406	0.212677	7.86214	10.9136	5.99315	1.56104	3.82266	1.09266	0.0253946	0.0147666	480	0.25144	17.4071	19.125	18.5872	2.65651	2.03621	2.08583	0.00337293	0.0123649	N	Y
lcl|NW_004776033.1_cds_XP_016161005.1_25868	LOC101821169	393	93	0.251351	0	0.00953051	0	0	0.035894	0	0	0	0	0	0	0	0	0	0	0	0	0	N	Y

## Sheet: Supp Data 4
Supplementary Data 4: Sequencing depth across 12 libraries. LL represents L. luscinia and LM represents L. megarhynchos. "t" stands for testis and "k" stands for kidney.
	LL1k	LL1t	LL2k	LL2t	LL3k	LL3t	LM1k	LM1t	LM2k	LM2t	LM3k	LM3t
Number of paired reads	198234111	389440394	183881107	472867227	275541800	399098264	213132361	389218194	432501276	456061854	171634432	549127129
Estimated Coverage	53.2819	104.675	49.4241	127.099	74.0609	107.271	58.2014	106.286	118.106	124.54	46.8693	149.954

## Sheet: Supp Data 5
Supplementary Data 5: Description of PCR primers used to validate GRC sequences
PCR code	Forward primer	Reverse primer	Forward primer sequence	Reverse primer sequence	Description
A	CPEB1_div_F	CPEB1_div_R	5'-AGTACGAGAACCCCATCTATTCT-3'	5'-CAAAATGACGAAAAGCATCAATCAATT-3'	GRC specific primers resulting in a PCR product in L. megarhynchos and L. luscinia testis samples and no products in the kidney samples
B	CPEB1_con_F	CPEB1_con_R	5'-TCCGGAAGGCCCCTTCAGTATT-3'	5'-AGATGCAGGTTGCTTCATTCACAGC-3'	Primers targeting a conserved cpeb1 sequence which results in different length products if amplifying the A-chromosome version or the GRC version resulting in one product in each kidney sample and two products in the testis samples
C	Chr2_chr6_ext_F	Chr2_chr6_ext_R	5'-CCGCCTGGCAAATACTGACGCA-3'	5'-GTGCAGTTTTGACTGACTGGGCT-3'	L. luscinia GRC specific primers resulting in PCR product only in L. luscinia testis samples
D	Chr2_chr6_jun_F	Chr2_chr6_ext_R	5'-TGGTCGGGATCAATAAGGGTCGGG-3'	5'-GTGCAGTTTTGACTGACTGGGCT-3'	L. luscinia GRC specific primers resulting in PCR product only in L. luscinia testis samples
E	Chr2_chr6_ext_F	Chr2_chr6_jun_R	5'-CCGCCTGGCAAATACTGACGCA-3'	5'-TGGATCCCGACCCTTATTGATCCCG-3'	L. luscinia GRC specific primers resulting in PCR product only in L. luscinia testis samples
F	XP_005051812_F_P1A	XP_005051812_R_P1A	5'-CTTCTGGGTGAAAATCATAAG-3'	5'-GCTCTGCAGCCACTGGTG-3'	Primer designed to L. megarhynchos XP_005051812 GRC sequence which was supposed to be species specifc.
G	XP_005046862_F_P2B	XP_005046862_R_P2C	5'-AGTAACCGTCGGATCAACTCG-3'	5'-GTAGCGGTGAGCCTGTG-3'	Primer designed to section of L. megarhynchos XP_005046862 GRC sequence which was supposed to be species specifc.
H	XP_016160863_F_P2B	XP_016160863_R_P2A	5'-GACAGAACTGGAAGAAGTC-3'	5'-CCTGGAATTCAATTTCTAAGC-3'	Primer designed to section of L. megarhynchos XP_016160863 GRC sequence which was supposed to be species specifc.
I	XP_005046862_p1_F	XP_005046862_p1_R	5'-ACTTACTGTGCTAAGTCTGTCAA-3'	5'-TTCCTCTGCCGCCCACAA-3'	Primer designed to shared section of XP_016160862 GRC sequence. PCR product was supposed to be present in both species.
J	XP_005046862_p2_F	XP_005046862_p2_R	5'-TGGCATGACACAGAACCTCT-3'	5'-ACTTCTCCACAATCCCCGAG-3'	Primer designed to shared section of XP_016160862 GRC sequence. PCR product was supposed to be present in both species.
K	XP_016160863_p1_F	XP_016160863_p1_R	5'-TGGAGATTGATGAAAGCGATGGTGT-3'	5'-GACTGATCTGGGAGTCCTTTAATGC-3'	Primer designed to shared section of XP_016160863 GRC sequence. PCR product was supposed to be present in both species.
L	XP_016160863_p2_F	XP_016160863_p2_R	5'-GACAAGCATTAAAGGACTCCCA-3'	5'-ATGCTTTTTCCGTAGCCTGG-3'	Primer designed to shared section of XP_016160863 GRC sequence. PCR product was supposed to be present in both species.
