# Supplementary material for: Rapid gene content turnover on the germline-restricted chromosome in songbirds
Source: Nat Commun. 2023 Jul 29;14:4579. doi: 10.1038/s41467-023-40308-8 (PMC10387091; doi:10.1038/s41467-023-40308-8)
Supplement: Supplementary file 6 — Source Data [file 41467_2023_40308_MOESM6_ESM.xlsx]

## Sheet: Figure 3A
	Scaffold	Individual			Scaffold	Individual
		LM1	LM2	LM3		LL1	LL2	LL3
	GRC_33	3.21224	4.88167	0.632672	GRC_9	0.743958	0.781577	0.779833
	GRC_34	3.74559	5.70274	0.732804	GRC_10	0.712046	0.757006	0.773914
	GRC_37	0.940674	0.937395	0.911555	GRC_59	1.59843	1.42879	1.74974
	GRC_38	1.03806	1.1124	1.11131	GRC_57	1.37217	1.12256	1.07359
	GRC_13685	2.00439	8.67348	1.08375	GRC_58	1.55244	1.11138	1.11065
	GRC_42	3.24779	4.54741	0.585073	GRC_29	0.808286	0.983813	0.928776
	GRC_41	2.4342	4.74154	0.703912	GRC_30	0.843484	0.843663	0.805036
	GRC_14360	1.58025	4.21158	2.1555	GRC_3778	0.691941	0.658249	0.493813
	GRC_14361	1.52461	3.38463	2.59259	GRC_4103	2.00873	1.52649	1.55819
	GRC_13811	1.5337	0.902126	0.849433	GRC_42	1.77307	1.66089	1.49422
	GRC_13662	0.972787	1.05071	1.1202	GRC_41	1.57874	1.41784	1.24702
	GRC_13700	2.40271	2.7404	2.58165	GRC_3830	1.9369	1.71002	1.60544
	GRC_46	2.29443	4.26887	3.61004	GRC_55	0.920661	1.30989	1.10162
	GRC_45	1.22331	2.56932	2.3935	GRC_3808	3.32646	1.94145	1.85549
	GRC_13921	2.05059	6.83194	4.77764	GRC_4034	1.08936	0.9656	0.809565
	GRC_13728	1.34903	1.4903	1.57331	GRC_4041	1.13068	0.895169	0.828679
	GRC_17	0	1.75891	0.133649	GRC_3755	0.728532	0.679218	0.843051
	GRC_18	0	2.72821	0.0767977	GRC_53	1.33147	1.3993	1.21573
	GRC_13960	3.99523	6.41037	5.16968	GRC_54	1.09305	1.17157	1.01029
	GRC_13959	1.61866	3.38809	2.77295	GRC_3817	1.47408	1.74973	1.69176
	GRC_35	2.82191	7.9691	1.09397	GRC_26	0.980056	1.17607	1.16533
	GRC_13817	7.64841	8.08984	7.10198	GRC_25	0.52803	0.759783	0.797129
	GRC_11393	1.29483	1.04535	1.13221	GRC_21	1.66984	0.680072	0.733876
	GRC_14362	1.28569	1.58208	1.60595	GRC_4106	1.34548	0.878453	0.894083
	GRC_14363	1.54828	2.24642	2.14247	GRC_62	1.74209	1.33555	1.69369
	GRC_13739	2.4644	6.00798	5.63291	GRC_61	1.71515	1.4727	1.78932
	GRC_12622	0.216401	0.611685	0.596731	GRC_3759	1.75251	2.15185	1.8814
	GRC_13551	1.0231	0.952226	0.837028	GRC_3834	1.24586	3.29228	2.42629
	GRC_13799	0	0	0	GRC_3819	1.20273	0.825495	0.883088
	GRC_39	1.51736	2.11302	2.09099	GRC_50	2.19714	1.35925	1.26815
	GRC_13444	1.05625	0.974063	1.07668	GRC_49	0.810599	0.50509	0.418458
	GRC_11387	1.22302	1.93523	1.92474	GRC_3799	0.776924	2.10851	1.19895
	GRC_14	0	2.84544	0.0480262	GRC_46	5.50354	9.63293	10.5794
	GRC_15	0	1.3022	0	GRC_45	3.58879	7.14159	7.77484
	GRC_13822	0	4.26137	0.535327	GRC_3772	1.31393	1.78719	1.41229

## Sheet: Figure 3B
	LM Assembly	LM1	LM2	LM3	LM4	LM5	LM6	LL Assembly	LL1	LL2	LL3	LL4	LL5	LL6
Cell 1					9.83783	5.6382	6.34167					7.52654	5.66676	4.52771
Cell 2					7.72109	12.4293	12.3985					5.43116	8.21343	3.14202
Cell 3					6.07647	6.55492	9.95209					4.32931	3.58854	1.36816
Cell 4					8.73773	7.72105	8.95039					9.19384	4.65289	4.09394
Cell 5					6.51768	2.78775	12.8759					7.87717	6.66509	3.08332
Cell 6					5.78082	12.3192	5.14016					6.45138	5.35721	3.60046
Cell 7					11.3709	9.74694	9.08904					5.25346	3.57965	4.07391
Cell 8					10.3772	8.4012	8.95288					8.353	4.76027	3.72143
Cell 9					9.064	11.2545	10.9294					4.62877	5.38036	3.75744
Cell 10					11.7869	11.6187	10.8309					5.36152	6.73471	3.54217
Average	3.5	10.1947	12.4825	8.8491	8.72706	8.84718	9.5461	5.6	7.03277	11.5995	8.78674	6.44061	5.45989	3.49106

## Sheet: Figure 4
	Inner Pie Chart			Outer ring
	A chromosomes	LM	LL	LM match	LM potential match	LM no match	LL match	LL potential match	LL no match
Chr2	101335848	186821	4267340	107080	29871	49870	140388	1620872	2506080
Chr2*	46959618	937330	9005.46	29806	311.7	907212	5978.69	1634.75	1392.02
Chr3	111736527	1143690	1261730	814326	280594	48770	982410	114540	164780
Chr1A	89329831	62987.3	19028.4	26491.2	2611.8	33884.3	6854.44	4141.66	8032.3
ChrZ	74407496	598527	286479	466102	90491	41934	230835	54142	1502
Chr1A	71253139	674916	131044	115724	462509	96683	15218.5	5325.6	110500
Chr4	70903742	216555	117613	106069	90332	20154	68862.1	475.1	48275.8
Chr5	61212290	182244	540529	153218	9786	19240	20652.2	9637.5	510239
Chr7	37900373	118044	60399.3	41017.6	55333.6	21692.8	45074.4	14515.4	809.5
Chr6	35740825	11145	276063	4477.14	171.94	6495.92	12509.1	344	263210
Other Chr	397814249	5.88785e+06	1.77605e+06	3.11075e+06	645440	2.13166e+06	1.16868e+06	256912	350450
No Match	0	941788	458293	519008	338	422442	95883.3	160.2	362250

## Sheet: Figure 5
	Percent difference in mismatch	LMgrc	LLgrc
	-0.1	0.023716	0.007992
	-0.095	0.037001	0.001722
	-0.09	0.042438	0.003273
	-0.085	0.038274	0.000477
	-0.08	0.080741	0.001019
	-0.075	0.060546	0.003542
	-0.07	0.047837	0.005259
	-0.065	0.05577	0.009234
	-0.06	0.074568	0.002859
	-0.055	0.068591	0.014848
	-0.05	0.292382	0.023064
	-0.045	0.153117	0.01281
	-0.04	0.060386	0.010446
	-0.035	0.100287	0.041856
	-0.03	0.068141	0.078336
	-0.025	0.075487	0.041375
	-0.02	0.107204	0.063373
	-0.015	0.17157	0.060087
	-0.01	0.170276	0.22573
	-0.005	0.233228	0.680332
	0.005	0.205868	0.582836
	0.01	0.13802	1.40655
	0.015	0.084277	0.589641
	0.02	0.059659	0.294836
	0.025	0.077273	0.213367
	0.03	0.02756	0.113111
	0.035	0.025334	0.142115
	0.04	0.025874	0.061513
	0.045	0.014998	0.041616
	0.05	0.012611	0.04139
	0.055	0.009429	0.026466
	0.06	0.015417	0.028599
	0.065	0.006055	0.018013
	0.07	0.002981	0.010045
	0.075	0.01404	0.021007
	0.08	0.007254	0.015404
	0.085	0.014206	0.010204
	0.09	0.008698	0.003809
	0.095	0.002468	0.00943
	0.1	0.002167	0.011488

## Sheet: Figure 6
	Proportion in LM	Proportion in LL
	1	1
	1	0.663707
	1	1
	1	1
	1	1
	1	0.533713
	1	0.65946
	1	0.952953
	0.997038	0.996051
	0.993976	0.991566
	0.991914	0.991914
	0.987575	0.987575
	0.985075	0.911514
	0.979536	0.958518
	0.97807	0.688596
	0.973632	0.744852
	0.947964	0.682127
	0.947583	0.943968
	0.939862	0.828179
	0.912631	0.764852
	0.911681	0.883191
	0.897028	0.943073
	0.88389	0.917272
	0.879125	0.574606
	0.87732	0.960825
	0.87429	0.857955
	0.872318	1
	0.87153	0.36037
	0.863706	0.154671
	0.85052	0.176916
	0.841139	0.985767
	0.838267	0.705415
	0.834635	0.981547
	0.813608	0.802173
	0.81107	0.81107
	0.746796	0.697864
	0.722079	0.656955
	0.716323	0.575277
	0.698435	0.694291
	0.693422	0.301147
	0.672606	0.325167
	0.661306	0.661306
	0.658768	0.0900474
	0.617806	0.46223
	0.584445	0.315556
	0.583012	0.700772
	0.56956	0.243758
	0.552326	0.537064
	0.502887	0.48294
	0.485744	0.249352
	0.474074	0.596296
	0.464391	0.424332
	0.43713	0.497038
	0.42171	0.0300993
	0.417617	0.384456
	0.403282	0.0716753
	0.402214	0.937269
	0.397476	0.128286
	0.37	0.0227273
	0.368116	0.902898
	0.365921	0.383196
	0.342175	0.580902
	0.336506	0.299796
	0.327019	0.250249
	0.326531	0.238618
	0.312036	0.0876671
	0.295495	0.263063
	0.293095	0.163292
	0.289809	0.0899682
	0.280488	0.220596
	0.280102	0.216837
	0.268419	0.029425
	0.26188	0.295671
	0.26074	0.245869
	0.253731	0.179783
	0.245995	0.303204
	0.240812	0.300872
	0.23917	0.359365
	0.212677	0.25144
	0.179604	0.365297
	0.151429	0.304286
	0.121926	0.360544
	0.120245	0.328835
	0.0558036	0.409598
	0.0330579	0.801653

## Sheet: Figure 7
			Values
	Code	Name	LM1	LM2	LM3	LL1	LL2	LL3	Present in TG
	XP_016151665	ervk-18 like	16.543	33.6293	15.0156	0.109511	3.52515	0.973399	Y
	XP_005042583	uncharacterized	1.8071	12.8337	3.68756	8.24212	17.9705	10.3797	N
	XP_016154697	uncharacterized	5.84547	69.2467	23.5128	0.8627	36.0909	7.0499	Y
	XP_005051706	cpeb1	1.33387	1.07686	1.16634	1.29012	1.07452	0.887854	Y
	XP_005052786	hydin like	0	4.48712	0.210447	0	1.36967	0	N
	XP_005052783	hydin like	0	4.59013	0.215278	0	1.40111	0	N
	XP_016160211	ervk-25 like	0.602082	46.3658	10.7439	2.38306	44.6666	8.96207	Y
	XP_016160607	uncharacterized	0.468749	20.3328	4.65778	0.0868425	25.2025	4.00392	N
	XP_005061772	znf239 like	9.10479	16.9645	10.3243	1.82713	11.1748	7.04279	Y
	XP_016161146	ervk-25 like	4.81371	77.5705	24.4576	3.96752	59.2345	17.7049	Y

## Sheet: Figure 9
	LM Ovary		LL Ovary		LM Testis		LL Testis
	Proportion present in GRC	LOG2(FPKM)	Proportion present in GRC	LOG2(FPKM)	Proportion present in GRC	LOG2(FPKM)	Proportion present in GRC	LOG2(FPKM)
	0.863706	7.07522	0.943968	4.71074	0.911681	5.18029	1	6.16806
	1	6.84962	0.985767	4.30977	0.567186	4.01653	0.497038	5.59475
	0.841139	6.43649	0.943073	3.93187	1	3.53568	0.828179	5.43418
	0.879125	4.7656	0.303846	3.66274	1	3.04075	0.384456	3.31355
	1	4.52028	1.0632	3.56003	0.43713	2.94501	0.216837	2.88822
	0.897028	4.26427	1	2.04393	0.947964	2.64678	0.911514	2.66237
	0.593192	4.09974	1	1.94502	0.402214	2.50595	0.943968	2.6282
	1	3.59657	0.574606	1.88629	0.993976	2.38862	0.902898	2.58444
	0.912631	3.53107	0.744852	1.19928	0.326531	1.98968	0.580902	2.11475
	0.993976	3.17413	1	1.11201	0.417617	1.90716	0.459132	1.96192
	0.947583	3.08538	0.154671	1.07937	0.939862	1.87502	0.249352	1.59379
	1	2.11173	0.764852	1.07134	0.985075	1.78122	0.299796	1.5808
	0.567186	2.08601	0.911514	0.931316	0.485744	1.68132	0.991566	1.39272
	0.997038	2.03345	0.991566	0.787032	0.469056	1.51372	0.383196	1.09756
	0.973632	1.93391	0.828179	0.715148	0.631274	1.45808	0.575277	0.904888
	0.947964	1.79695	0.768042	0.361812	0.991914	1.43897	0.987575	0.763746
	0.97807	1.30052	0.856573	0.0929654	0.385486	0.99285	0.991914	0.526303
	0.665634	0.220729	0.663707	-0.186742	0.871299	0.860346	0.303204	0.399645
	0.722079	0.206514	0.937269	-0.262029	0.813608	0.269937	0.694291	0.231597
	0.985075	0.0779861	0.556833	-0.854627	0.947583	0.217073	0.65946	0.0273834
	0.994759	-0.0383877	0.705415	-0.870724	0.342175	0.108468	0.705415	-0.168229
	0.345057	-0.588337	0.981547	-0.914026	0.452869	0.0653213	0.0876671	-0.230313
	1	-0.618996	0.682127	-1.17907	0.26074	-0.373715	0.937269	-0.42027
	0.469056	-0.971981	0.991914	-1.19587	1	-0.600968	0.245869	-0.596398
	0.501398	-1.086	0.917272	-1.19752	0.617806	-0.789524	0.656955	-0.828579
	0.583012	-1.1125	0.987575	-1.36515	0.997038	-0.922276	1	-0.901276
	1	-1.24762	0.656955	-1.38083	0.280102	-1.04191	0.856573	-0.971454
	0.327019	-1.26087	0.688596	-1.5097	0.615385	-1.21368	0.663707	-1.41452
	1	-1.45317	0.802173	-1.5186	0.336506	-1.33634	0.556833	-1.46284
	0.372776	-1.53576	0.393508	-1.84779	0.268419	-1.41662	0.81107	-2.21503
	0.688312	-1.62045	0.996051	-2.05159	0.474074	-1.57883	0.952953	-2.35255
	0.693422	-1.69433	1	-2.11261	0.388567	-1.63077	1	-2.37352
	0.81107	-1.73258	0.81107	-2.35225	0.979536	-1.70896	0.328835	-2.4052
	0.409063	-1.73579	0.881244	-2.46492	0.587399	-1.72465	0.342409	-2.42359
	0.88389	-1.90436	0.952953	-2.77927	0.372776	-1.83252	0.554734	-2.56027
	0.452869	-1.95984	0.497038	-2.92941	0.312036	-1.96882	0.802173	-2.59861
	0.504238	-1.999	0.295671	-2.96975	0.85052	-2.01898	0.661306	-3.01309
	0.813608	-2.19884	0.342409	-3.02475	0.673077	-2.04848	0.768042	-3.04941
	0.87429	-2.21975	0.645579	-3.29637	0.81107	-2.18689	0.300872	-3.2753
	1	-2.51631	0.661306	-3.30231	1	-2.20799	0.985767	-3.33683
	1	-2.56631	0.701479	-3.41017	1	-2.27811	0.537064	-3.36896
	0.42171	-2.61705	0.537064	-3.45173	0.327019	-2.33785	0.645579	-3.46848
	0.584445	-2.64753	0.571623	-3.48969	0.280488	-2.34365	0.278333	-3.66238
	0.240812	-2.69781	0.315556	-3.51138	1	-2.50072	0.744852	-3.77829
	0.838267	-2.7258	0.48294	-3.72681	1	-2.63294	0.365297	-3.90536
	0.991914	-2.84923	0.300872	-3.75716	1	-2.7385	0.46223	-3.91515
	0.987575	-2.87649	1	-3.78071	0.87429	-2.83844	0.764852	-4.04174
	0.320265	-2.88688	0.533713	-3.87561	1	-3.06395	0.250249	-4.16009
	0.351695	-3.11521	0.801653	-3.88431	0.716323	-3.22364	0.545187	-4.43477
	0.617806	-3.11725	0.902898	-3.99572	0.87732	-3.29372	0.701479	-4.48595
	0.660869	-3.33637	0.243758	-4.067	0.497135	-3.34015	0.295671	-4.51704
	0.661306	-3.3707	0.328835	-4.07293	0.660869	-3.3701	0.958518	-4.55981
	0.330623	-3.37118	0.384456	-4.13655	0.351695	-3.51151	0.243758	-4.59275
	0.502887	-3.77429	0.545187	-4.25005	0.829496	-3.52392	0.48294	-4.70508
	0.268419	-3.77775	0.46223	-4.4674	0.253731	-3.60441	0.583456	-4.85162
	0.388567	-3.77981	0.278333	-4.53656	0.838267	-3.60753	0.322751	-4.87603
	0.834635	-3.80129	0.216837	-4.79503	0.42171	-3.70231	0.697864	-4.96983
	0.552326	-3.91265	0.303204	-5.20427	0.348953	-3.84999	1	-5.01756
	0.275267	-3.99471	0.459132	-5.32165	0.847086	-3.95478	0.943073	-5.48166
	0.297619	-4.1441	0.383196	-5.34343	0.912631	-3.96733	1	-5.80571
	0.402214	-4.30581	1	-5.35796	0.304281	-3.99253	0.409598	-5.90795
	0.615385	-4.33195	0.69341	-5.36551	0.693422	-4.09543	0.301147	-6.11826
	0.871299	-4.42785	0.365297	-5.45761	0.987575	-4.17325	0.25144	-6.3376
	0.276023	-4.43585	0.251634	-5.57371	0.330623	-4.38415	0.303846	-6.52816
	0.292712	-4.60996	0.575277	-5.58988	0.296904	-4.45558	0.688596	-6.86434
	0.296904	-4.74378	0.322751	-5.75021	0.289809	-4.79027	0.179783	-7.18405
	0.746796	-4.85528	0.857955	-5.91554	0.529032	-5.40129	0.655792	-7.45633
	0.911681	-4.88708	0.958518	-6.11206	0.552326	-5.53135	0.128286	-7.73303
	0.348953	-4.96827	0.250249	-6.29731	0.583012	-5.65719	0.36037	-7.99487
	0.324248	-4.97982	0.700772	-6.44165	0.263374	-5.76668	0.751639	-8.09768
	0.979536	-5.14916	0.270866	-6.479	0.426809	-5.84513	0.220596	-8.7424
	0.417617	-5.25551	0.299796	-6.64034	0.515254	-5.92626
	0.672606	-5.27885	0.249352	-6.67042	0.879125	-5.93817
	0.212677	-5.29933	0.697864	-7.10705	0.698435	-5.98329
	0.903716	-5.31478	0.0876671	-7.55075	0.212677	-6.08152
	1	-5.33247	0.751639	-7.64993	0.297619	-6.24822
	0.293095	-5.34003	0.220596	-7.70969	0.240812	-6.42084
	0.485744	-5.36176	0.25144	-8.21178	1	-6.50482
	0.56956	-5.42196	0.179783	-8.32127	0.897028	-6.64121
	0.341451	-5.85353	0.281053	-8.40257	0.841139	-6.65306
	0.716323	-5.92688	0.245869	-8.88336	0.722079	-6.83844
	0.326531	-5.94718			0.746796	-6.9594
	0.87732	-5.99696			0.386917	-7.03883
	0.342175	-6.00416			0.245995	-7.04101
	0.847086	-6.24298			0.315617	-7.10122
	0.263374	-6.46991			0.502887	-7.31898
	0.673077	-6.55907
	0.515254	-6.6295
	0.43713	-6.76806
	0.304281	-7.0177
	0.336506	-7.12704
	0.26074	-7.13006
	0.600114	-7.59944
	0.29877	-7.64858
	0.280102	-7.66401
	0.385486	-8.28024
	0.121926	-9.97385
	0.0330579	-10.7225

## Sheet: Supp Figure 2
	Note: All values are Log2
	LM4										LM5										LM6										LL1										LL2
	Cell 1	Cell 2	Cell 3	Cell 4	Cell 5	Cell 6	Cell 7	Cell 8	Cell 9	Cell 10	Cell 1	Cell 2	Cell 3	Cell 4	Cell 5	Cell 6	Cell 7	Cell 8	Cell 9	Cell 10	Cell 1	Cell 2	Cell 3	Cell 4	Cell 5	Cell 6	Cell 7	Cell 8	Cell 9	Cell 10	Cell 1	Cell 2	Cell 3	Cell 4	Cell 5	Cell 6	Cell 7	Cell 8	Cell 9	Cell 10	Cell 1	Cell 2	Cell 3	Cell 4	Cell 5	Cell 6	Cell 7	Cell 8	Cell 9
	4.46663	5.0148	4.69488	5.50906	4.88557	5.35403	4.47573	5.19259	5.22419	4.24108	5.30961	4.33914	4.64097	4.45681	5.44261	4.2555	4.45812	5.31651	4.52732	4.61941	5.01207	4.42694	4.37921	4.66959	4.27426	4.52857	4.50335	4.40667	4.75435	4.41143	5.08406	4.56986	4.56316	4.97499	5.1416	4.41346	4.53232	4.60763	4.41886	4.29793	4.34696	4.22497	4.4522	4.44029	4.6427	4.49313	4.44626	4.37504	4.44626
	4.31363	4.91527	4.54998	4.58789	4.70541	5.04863	4.36799	5.08434	4.95391	4.02255	5.22782	4.08094	4.48722	4.31722	5.32777	4.11777	4.17674	5.10907	4.29412	4.36551	4.95825	4.27105	4.23429	4.46418	4.26379	4.23423	4.2469	4.21231	4.72381	4.19003	4.67352	4.32278	4.34448	4.70242	4.6266	4.2896	4.47302	4.21179	4.07528	4.17557	4.23411	4.06885	4.29003	4.40292	4.18558	4.45168	4.30979	4.2818	4.28894
	4.28352	4.90853	4.48858	4.55536	4.53635	4.99278	4.36098	4.82504	4.94397	4.00026	5.01674	3.99635	4.39178	4.21031	5.141	4.03977	4.15978	5.07901	4.10509	4.16308	4.94767	4.21748	4.09767	4.34088	4.16258	4.1967	4.15842	4.11539	4.6434	4.11125	4.24445	4.24891	4.27433	4.44567	4.51007	4.08384	4.19579	4.11055	4.06799	4.13006	3.91538	3.86891	4.11778	4.15078	4.06026	4.4003	4.30295	4.10678	4.20453
	4.25018	4.73663	4.34501	4.46393	4.5233	4.95917	4.34449	4.80244	4.59586	3.89411	4.88317	3.96002	4.32631	4.0733	5.00841	3.82854	4.07445	5.03047	3.91469	4.03159	4.80249	4.09368	4.03817	4.30647	4.03891	4.18955	4.09025	4.0401	4.48728	4.04857	4.23907	4.18389	4.21357	4.42337	4.27695	4.07868	4.15109	4.08735	3.98524	4.01958	3.90737	3.86612	4.07265	4.03885	3.98268	4.21696	4.08398	4.05512	4.02458
	4.01693	4.65849	4.04641	4.27705	4.41719	4.79742	4.23885	4.73243	4.48778	3.60341	4.61555	3.68272	4.13884	3.9098	4.83075	3.8135	3.80831	4.69048	3.89358	4.01137	4.58206	3.8583	4.00747	4.06025	3.92261	3.86702	3.81788	3.81168	4.1714	3.81546	4.15295	4.04996	4.02019	4.37073	4.22767	4.04474	4.08133	4.01813	3.8809	3.83334	3.82758	3.77691	4.05638	3.89375	3.87515	4.07946	3.96784	3.82183	3.97585
	3.94181	4.42984	3.91589	4.02259	4.18488	4.67854	3.91117	4.5754	4.4119	3.58356	4.51075	3.63414	4.06049	3.82859	4.78945	3.78293	3.72181	4.60869	3.86908	3.99969	4.49168	3.77369	3.75987	3.95311	3.72688	3.82151	3.79268	3.75631	4.15928	3.75078	4.09453	3.98097	3.99032	3.97652	4.14455	3.92352	3.91603	3.90469	3.78927	3.77243	3.76692	3.69131	3.95177	3.85122	3.83745	4.05475	3.95917	3.81593	3.87612
	3.89279	4.30886	3.91589	3.98174	4.14452	4.53601	3.75953	4.44529	4.3257	3.51882	4.47068	3.59407	4.0162	3.82537	4.71261	3.73902	3.34693	4.47659	3.39412	3.88372	4.32503	3.76397	3.75679	3.93392	3.64442	3.74231	3.33682	3.58677	4.13162	3.56622	3.93056	3.90232	3.90963	3.91392	4.13567	3.83462	3.72254	3.72589	3.7134	3.59285	3.57806	3.60365	3.83898	3.76876	3.63258	3.91531	3.83838	3.67635	3.73685
	3.54063	4.10791	3.52398	3.87627	3.7554	4.10679	3.44292	4.01831	3.66529	3.20471	4.04885	3.24306	3.57908	3.43587	4.41959	3.29503	3.15	4.04165	3.20147	3.43221	4.06003	3.3315	3.29274	3.56951	3.30773	3.35628	3.31043	3.34545	3.99846	3.31672	3.60612	3.65536	3.447	3.32576	3.54178	3.2829	3.56487	3.26562	3.20283	3.20221	3.34893	3.24871	3.51705	3.44438	3.28589	3.75412	3.52273	3.34462	3.41411
	3.38862	3.84644	3.50639	3.672	3.71922	4.09358	3.42062	3.99635	3.52827	3.16519	4.00275	3.09298	3.55547	3.28948	4.24288	3.19642	3.06407	3.96858	3.18171	3.34257	3.97085	3.31385	3.20076	3.50594	3.25312	3.33052	3.18045	3.26837	3.79017	3.29528	3.48855	3.32046	3.43818	3.29661	3.51464	3.25119	3.27662	3.2331	3.20283	3.16658	3.19955	3.14672	3.32667	3.33841	3.21075	3.7231	3.31206	3.27751	3.2232
	3.21339	3.75927	3.25042	3.62936	3.65841	3.8946	3.37496	3.79737	3.49597	2.92337	3.78581	2.81355	3.31229	3.24683	3.90446	3.03459	3.02714	3.75708	3.12074	3.13932	3.63316	3.14946	3.09767	3.21932	3.01639	3.01184	3.16089	3.02456	3.50416	3.0201	3.36055	3.30172	3.36558	3.23136	3.37073	3.19038	3.23915	3.20462	3.13466	3.14386	3.19517	3.04193	3.28072	3.0998	3.15053	3.29171	3.26596	3.22504	3.11236
	3.14805	3.52686	3.14066	3.25229	3.29652	3.88951	2.99506	3.68654	3.45734	2.82534	3.6726	2.77822	3.25481	2.96638	3.83075	2.95457	2.90452	3.73522	3.10509	3.09609	3.47704	3.06231	2.77817	3.19802	2.97026	2.96795	3.09025	2.9661	3.37906	2.99904	3.35558	3.10503	3.23411	3.09129	3.29301	3.09664	2.98557	3.09512	3.00319	3.07347	2.96766	3.01197	3.13338	3.07889	2.95856	3.16404	3.12329	3.09464	3.08198
	2.93859	3.29859	2.93245	3.22709	3.2655	3.56503	2.85574	3.55451	3.16722	2.6957	3.53687	2.76625	3.18881	2.73226	3.8073	2.82854	2.72511	3.43651	3.07326	2.91515	3.37329	2.82754	2.65153	2.90792	2.68307	2.79663	2.96613	2.75002	3.28176	2.76333	3.22552	3.08873	3.18221	3.06848	3.13567	3.0761	2.96276	3.03709	2.97227	2.91074	2.80477	2.84079	3.03162	3.01978	2.94772	2.96035	3.03809	3.04001	2.99771
	2.89279	3.29859	2.90585	3.02989	3.18156	3.43135	2.75953	3.32005	3.11854	2.6067	3.45706	2.62091	3.14518	2.7115	3.59766	2.7422	2.71851	3.40224	2.84729	2.79188	3.35418	2.8213	2.6449	2.89475	2.6703	2.77132	2.81162	2.71172	2.98478	2.67976	3.1869	3.07224	2.99032	2.85182	3.13567	2.81617	2.88604	2.90174	2.71028	2.77539	2.71587	2.8063	2.91615	2.83261	2.94226	2.93048	2.90004	2.83939	2.90821
	2.80366	3.28479	2.8581	2.9855	3.14793	3.3959	2.75953	3.30584	3.04603	2.53958	3.45021	2.58046	2.99879	2.7115	3.55604	2.70355	2.70521	3.36713	2.841	2.76453	3.19145	2.77691	2.63154	2.87475	2.64442	2.71933	2.74749	2.69872	2.91439	2.67976	3.17003	2.9632	2.92234	2.79738	2.97241	2.75933	2.71914	2.88986	2.64643	2.70884	2.69742	2.71008	2.898	2.82006	2.79873	2.79116	2.83206	2.75556	2.88494
	2.79657	3.27784	2.77237	2.97797	3.12737	3.3959	2.7524	3.27698	3.00071	2.53269	3.41545	2.56672	2.98472	2.70451	3.55604	2.69701	2.68503	3.33115	2.81558	2.75761	3.18425	2.77045	2.61806	2.827	2.58444	2.67906	2.74092	2.65901	2.90716	2.66647	3.09453	2.68819	2.92234	2.76227	2.95233	2.69345	2.68471	2.88389	2.63989	2.70264	2.68498	2.66588	2.81661	2.78821	2.65276	2.77108	2.81935	2.74938	2.74979
	2.78945	3.27085	2.76499	2.97039	3.12045	3.3959	2.73805	3.25495	2.99301	2.51882	3.39418	2.47407	2.9705	2.67623	3.50591	2.67054	2.67142	3.30171	2.80915	2.71538	3.16976	2.74434	2.61127	2.82005	2.536	2.63062	2.74092	2.65228	2.87045	2.66647	2.85515	2.67369	2.76893	2.73356	2.9113	2.66622	2.65656	2.61486	2.6	2.51708	2.64058	2.64	2.81016	2.72905	2.62579	2.70909	2.80007	2.71174	2.71061
	2.77509	3.2064	2.76499	2.97039	3.09949	3.35218	2.67915	3.24008	2.99301	2.51184	3.37982	2.44432	2.9705	2.65464	3.49861	2.62301	2.66457	3.27923	2.76335	2.67922	3.13286	2.67691	2.59071	2.82005	2.50037	2.62357	2.66657	2.64553	2.87045	2.63268	2.81953	2.67369	2.74766	2.6205	2.81077	2.65242	2.62784	2.60036	2.55202	2.50999	2.49144	2.62029	2.69576	2.70878	2.57029	2.68782	2.73388	2.6199	2.65668
	2.73857	3.1542	2.74262	2.94743	3.05663	3.32228	2.67162	3.23259	2.92185	2.42525	3.32842	2.42921	2.96334	2.64007	3.49861	2.55228	2.63683	3.27923	2.71605	2.67922	3.08729	2.61341	2.54869	2.81306	2.50037	2.49804	2.63856	2.62506	2.8555	2.59808	2.79038	2.63679	2.65931	2.44567	2.75002	2.55189	2.47504	2.47085	2.49516	2.48128	2.44794	2.62029	2.64588	2.67434	2.4753	2.65897	2.59909	2.55053	2.60777
	2.73857	3.1542	2.70456	2.93192	3.02734	3.30709	2.62557	3.13948	2.92185	2.4103	3.27512	2.39852	2.93434	2.62534	3.46901	2.50811	2.61566	3.26404	2.66001	2.62703	3.04819	2.61341	2.51271	2.74127	2.43395	2.45894	2.63856	2.57615	2.72997	2.56263	2.61862	2.6293	2.64404	2.42785	2.7107	2.51422	2.47504	2.46285	2.45099	2.4069	2.41819	2.58681	2.56385	2.60291	2.42925	2.57651	2.58414	2.42435	2.56448
	2.72369	3.05195	2.68122	2.88435	3.01992	3.30709	2.60989	3.09057	2.78597	2.39519	3.25953	2.33509	2.927	2.62534	3.45399	2.50811	2.60854	3.24869	2.64566	2.61176	2.97503	2.52414	2.46078	2.68115	2.42637	2.443	2.63147	2.51815	2.72997	2.53363	2.56799	2.59892	2.60515	2.40982	2.53279	2.40319	2.44243	2.36332	2.42839	2.39155	2.40308	2.42953	2.54842	2.55071	2.39771	2.56877	2.53833	2.32813	2.48932
	2.6704	3.03556	2.6334	2.88435	2.88761	3.25264	2.50358	3.05702	2.77703	2.31719	3.20357	2.32696	2.927	2.60298	3.44641	2.50061	2.57968	3.24096	2.60913	2.60407	2.97503	2.50871	2.39905	2.68115	2.40341	2.43496	2.60275	2.51815	2.63686	2.51891	2.56799	2.38418	2.47316	2.40982	2.50548	2.37824	2.43416	2.33732	2.40543	2.33651	2.36461	2.35195	2.44388	2.44846	2.31572	2.53741	2.46678	2.28607	2.42625
	2.63903	2.95067	2.61709	2.8268	2.87944	3.14573	2.49507	2.99635	2.76805	2.25996	3.18718	2.31879	2.88215	2.5494	3.43115	2.47789	2.55024	3.20959	2.54869	2.59633	2.94979	2.48525	2.35908	2.61038	2.39568	2.41875	2.51302	2.4422	2.59247	2.48901	2.53322	2.35722	2.46449	2.40072	2.43968	2.37824	2.42585	2.30192	2.34235	2.33651	2.23411	2.31971	2.41865	2.37317	2.28157	2.52946	2.41703	2.27751	2.41004
	2.57418	2.89723	2.60061	2.76686	2.84627	3.0847	2.49507	2.95141	2.74074	2.24319	3.13685	2.26875	2.84367	2.53371	3.36037	2.45481	2.46602	3.01468	2.54096	2.58073	2.94128	2.46141	2.35096	2.57777	2.38008	2.40235	2.49751	2.43438	2.58342	2.44296	2.35558	2.33896	2.46449	2.31611	2.37073	2.36137	2.37492	2.30192	2.2848	2.30409	2.14611	2.26995	2.39296	2.32958	2.22878	2.36053	2.41703	2.26023	2.40186
	2.54063	2.87897	2.48858	2.75809	2.82089	3.07577	2.47789	2.93303	2.67494	2.18289	3.03975	2.22568	2.696	2.50987	3.34416	2.44703	2.41793	3.00558	2.50165	2.5329	2.88025	2.44529	2.23208	2.55283	2.34033	2.38577	2.48969	2.37842	2.54666	2.44296	2.31522	2.32046	2.43818	2.31611	2.36061	2.32702	2.295	2.2564	2.23357	2.27928	2.06205	2.20083	2.34911	2.31177	2.09754	2.24878	2.35673	2.19807	2.29998
	2.51494	2.86047	2.38648	2.68594	2.80371	3.03947	2.37031	2.86679	2.5754	2.17406	2.97437	2.21691	2.66102	2.45264	3.21641	2.36686	2.40976	2.99642	2.49365	2.47502	2.8258	2.26418	2.14074	2.47529	2.19637	2.31746	2.44995	2.3117	2.47021	2.35452	2.31522	2.30172	2.4293	2.1844	2.3298	2.1808	2.295	2.18045	2.22485	2.22836	2.06205	2.15588	2.24766	2.24764	2.05774	2.19954	2.22799	2.1236	2.28228
	2.43502	2.69287	2.28694	2.60999	2.68679	2.83231	2.26412	2.85708	2.55464	2.0445	2.96478	2.15398	2.64321	2.43587	3.15268	2.35859	2.37659	2.96858	2.49365	2.44949	2.81652	2.17901	2.14074	2.37449	2.18743	2.20853	2.29705	2.20544	2.44046	2.22446	2.14146	2.24401	2.32786	2.06272	2.29832	2.10173	2.22963	2.13087	2.21608	2.1845	2.0329	2.14672	2.23808	2.18053	2.04761	2.13814	2.21834	2.09464	2.26436
	2.35041	2.68238	2.26619	2.58045	2.54929	2.74485	2.22347	2.74566	2.4348	2.02501	2.91587	2.10728	2.62518	2.39305	3.15268	2.29069	2.35972	2.91125	2.37684	2.42349	2.66968	2.15938	2.0229	2.26611	2.01639	2.11101	2.27901	2.10064	2.43041	2.1014	2.11819	2.02161	2.26936	2.05113	2.21086	2.03944	2.09974	2.10028	2.02846	1.9944	1.95217	2.01197	2.08607	2.12041	1.92024	2.02961	2.15904	2.02474	2.1023
	2.33091	2.65044	2.23448	2.38922	2.51804	2.73353	2.22347	2.73509	2.37685	2.01516	2.81278	2.09776	2.56968	2.2848	3.15268	2.20105	2.32536	2.79983	2.26859	2.27634	2.64892	2.14946	2.00229	2.2455	1.99607	2.05967	2.1658	2.10064	2.43041	2.04086	2.07049	2.01012	2.19798	1.89135	2.16506	1.9854	2.00245	2.0154	1.97747	1.92147	1.92069	1.96063	2.07535	2.04695	1.90909	1.99539	2.13872	1.91861	2.1023
	2.27079	2.53855	2.21294	2.38922	2.47529	2.68736	2.18165	2.61341	2.36498	1.99526	2.79125	2.05903	2.56022	2.25642	2.92095	2.16358	2.20771	2.78926	2.22097	2.25684	2.59568	2.12943	2.00229	2.22459	1.9858	2.03861	2.10568	2.06056	2.22473	2.03052	2.04604	2.01012	2.08945	1.8783	2.15337	1.9854	1.99122	1.94828	1.96706	1.86702	1.82191	1.95013	2.02048	2.02525	1.84038	1.96035	2.04357	1.89642	1.90821
[truncated: 13 more columns]

## Sheet: Supp Figure 4
	Scaffold	Bp Position	Chr2	Chr2*	Chr3	Chr1	ChrZ	Chr1A	Chr4	Chr5	Chr7	Chr6	Other	No Match
	GRC_9	0	1	0	0	0	0	0	0	0	0	0	0	0
	GRC_9	1000	1	0	0	0	0	0	0	0	0	0	0	0
	GRC_9	2000	1	0	0	0	0	0	0	0	0	0	0	0
	GRC_9	3000	1	0	0	0	0	0	0	0	0	0	0	0
	GRC_9	4000	1	0	0	0	0	0	0	0	0	0	0	0
	GRC_9	5000	1	0	0	0	0	0	0	0	0	0	0	0
	GRC_9	6000	1	0	0	0	0	0	0	0	0	0	0	0
	GRC_9	7000	1	0	0	0	0	0	0	0	0	0	0	0
	GRC_9	8000	1	0	0	0	0	0	0	0	0	0	0	0
	GRC_9	9000	1	0	0	0	0	0	0	0	0	0	0	0
	GRC_9	10000	1	0	0	0	0	0	0	0	0	0	0	0
	GRC_9	11000	1	0	0	0	0	0	0	0	0	0	0	0
	GRC_9	12000	1	0	0	0	0	0	0	0	0	0	0	0
	GRC_9	13000	1	0	0	0	0	0	0	0	0	0	0	0
	GRC_9	14000	1	0	0	0	0	0	0	0	0	0	0	0
	GRC_9	15000	1	0	0	0	0	0	0	0	0	0	0	0
	GRC_9	16000	1	0	0	0	0	0	0	0	0	0	0	0
	GRC_9	17000	1	0	0	0	0	0	0	0	0	0	0	0
	GRC_9	18000	1	0	0	0	0	0	0	0	0	0	0	0
	GRC_9	19000	1	0	0	0	0	0	0	0	0	0	0	0
	GRC_9	20000	1	0	0	0	0	0	0	0	0	0	0	0
	GRC_9	21000	1	0	0	0	0	0	0	0	0	0	0	0
	GRC_9	22000	1	0	0	0	0	0	0	0	0	0	0	0
	GRC_9	23000	1	0	0	0	0	0	0	0	0	0	0	0
	GRC_9	24000	1	0	0	0	0	0	0	0	0	0	0	0
	GRC_9	25000	1	0	0	0	0	0	0	0	0	0	0	0
	GRC_9	26000	1	0	0	0	0	0	0	0	0	0	0	0
	GRC_9	27000	1	0	0	0	0	0	0	0	0	0	0	0
	GRC_9	28000	1	0	0	0	0	0	0	0	0	0	0	0
	GRC_9	29000	1	0	0	0	0	0	0	0	0	0	0	0
	GRC_9	30000	1	0	0	0	0	0	0	0	0	0	0	0
	GRC_9	31000	1	0	0	0	0	0	0	0	0	0	0	0
	GRC_9	32000	1	0	0	0	0	0	0	0	0	0	0	0
	GRC_9	33000	1	0	0	0	0	0	0	0	0	0	0	0
	GRC_9	34000	1	0	0	0	0	0	0	0	0	0	0	0
	GRC_9	35000	1	0	0	0	0	0	0	0	0	0	0	0
	GRC_9	36000	1	0	0	0	0	0	0	0	0	0	0	0
	GRC_9	37000	1	0	0	0	0	0	0	0	0	0	0	0
	GRC_9	38000	1	0	0	0	0	0	0	0	0	0	0	0
	GRC_9	39000	1	0	0	0	0	0	0	0	0	0	0	0
	GRC_9	40000	1	0	0	0	0	0	0	0	0	0	0	0
	GRC_9	41000	1	0	0	0	0	0	0	0	0	0	0	0
	GRC_9	42000	1	0	0	0	0	0	0	0	0	0	0	0
	GRC_9	43000	1	0	0	0	0	0	0	0	0	0	0	0
	GRC_9	44000	1	0	0	0	0	0	0	0	0	0	0	0
	GRC_9	45000	1	0	0	0	0	0	0	0	0	0	0	0
	GRC_9	46000	1	0	0	0	0	0	0	0	0	0	0	0
	GRC_9	47000	1	0	0	0	0	0	0	0	0	0	0	0
	GRC_9	48000	1	0	0	0	0	0	0	0	0	0	0	0
	GRC_9	49000	1	0	0	0	0	0	0	0	0	0	0	0
	GRC_9	50000	1	0	0	0	0	0	0	0	0	0	0	0
	GRC_9	51000	1	0	0	0	0	0	0	0	0	0	0	0
	GRC_9	52000	1	0	0	0	0	0	0	0	0	0	0	0
	GRC_9	53000	1	0	0	0	0	0	0	0	0	0	0	0
	GRC_9	54000	0	0	0	0	0	0	0	0	0	0	0	1
	GRC_9	55000	0	0	0	0	0	0	0	0	0	0	0	1
	GRC_9	56000	0	0	0	0	0	0	0	0	0	0	0	1
	GRC_9	57000	0	0	0	0	0	0	0	0	0	0	0	1
	GRC_9	58000	0	0	0	0	0	0	0	0	0	0	0	1
	GRC_9	59000	0	0	0	0	0	0	0	0	0	0	0	1
	GRC_9	60000	0	0	0	0	0	0	0	0	0	0	0	1
	GRC_9	61000	0	0	0	0	0	0	0	0	0	0	0	1
	GRC_9	62000	0	0	0	0	0	0	0	0	0	0	0	1
	GRC_9	63000	0	0	0	0	0	0	0	0	0	0	0	1
	GRC_9	64000	0	0	0	0	0	0	0	0	0	0	0	1
	GRC_9	65000	0	0	0	0	0	0	0	0	0	0	0	1
	GRC_9	66000	0	0	0	0	0	0	0	0	0	0	0	1
	GRC_9	67000	0	0	0	0	0	0	0	0	0	0	0	1
	GRC_9	68000	0	0	0	0	0	0	0	0	0	0	0	1
	GRC_9	69000	0	0	0	0	0	0	0	0	0	0	0	1
	GRC_9	70000	0	0	0	0	0	0	0	0	0	0	0	1
	GRC_9	71000	0	0	0	0	0	0	0	0	0	0	0	1
	GRC_9	72000	0	0	0	0	0	0	0	0	0	0	0	1
	GRC_9	73000	0	0	0	0	0	0	0	0	0	0	0	1
	GRC_9	74000	0	0	0	0	0	0	0	0	0	0	0	1
	GRC_9	75000	0	0	0	0	0	0	0	0	0	0	0	1
	GRC_9	76000	0	0	0	0	0	0	0	0	0	0	0	1
	GRC_9	77000	0	0	0	0	0	0	0	0	0	0	0	1
	GRC_9	78000	0	0	0	0	0	0	0	0	0	0	0	1
	GRC_9	79000	0	0	0	0	0	0	0	0	0	0	0	1
	GRC_9	80000	0	0	0	0	0	0	0	0	0	0	0	1
	GRC_9	81000	0	0	0	0	0	0	0	0	0	0	0	1
	GRC_9	82000	0	0	0	0	0	0	0	0	0	0	0	1
	GRC_9	83000	0	0	0	0	0	0	0	0	0	0	0	1
	GRC_9	84000	1	0	0	0	0	0	0	0	0	0	0	0
	GRC_9	85000	1	0	0	0	0	0	0	0	0	0	0	0
	GRC_9	86000	1	0	0	0	0	0	0	0	0	0	0	0
	GRC_9	87000	1	0	0	0	0	0	0	0	0	0	0	0
	GRC_9	88000	1	0	0	0	0	0	0	0	0	0	0	0
	GRC_9	89000	1	0	0	0	0	0	0	0	0	0	0	0
	GRC_9	90000	1	0	0	0	0	0	0	0	0	0	0	0
	GRC_9	91000	1	0	0	0	0	0	0	0	0	0	0	0
	GRC_9	92000	1	0	0	0	0	0	0	0	0	0	0	0
	GRC_9	93000	1	0	0	0	0	0	0	0	0	0	0	0
	GRC_9	94000	1	0	0	0	0	0	0	0	0	0	0	0
	GRC_9	95000	1	0	0	0	0	0	0	0	0	0	0	0
	GRC_9	96000	1	0	0	0	0	0	0	0	0	0	0	0
	GRC_9	97000	1	0	0	0	0	0	0	0	0	0	0	0
	GRC_9	98000	1	0	0	0	0	0	0	0	0	0	0	0
	GRC_9	99000	1	0	0	0	0	0	0	0	0	0	0	0
	GRC_9	100000	1	0	0	0	0	0	0	0	0	0	0	0
	GRC_9	101000	1	0	0	0	0	0	0	0	0	0	0	0
	GRC_9	102000	1	0	0	0	0	0	0	0	0	0	0	0
	GRC_9	103000	1	0	0	0	0	0	0	0	0	0	0	0
	GRC_9	104000	1	0	0	0	0	0	0	0	0	0	0	0
	GRC_9	105000	1	0	0	0	0	0	0	0	0	0	0	0
	GRC_9	106000	1	0	0	0	0	0	0	0	0	0	0	0
	GRC_9	107000	1	0	0	0	0	0	0	0	0	0	0	0
	GRC_9	108000	1	0	0	0	0	0	0	0	0	0	0	0
	GRC_9	109000	1	0	0	0	0	0	0	0	0	0	0	0
	GRC_9	110000	1	0	0	0	0	0	0	0	0	0	0	0
	GRC_9	111000	1	0	0	0	0	0	0	0	0	0	0	0
	GRC_9	112000	1	0	0	0	0	0	0	0	0	0	0	0
	GRC_9	113000	1	0	0	0	0	0	0	0	0	0	0	0
	GRC_9	114000	1	0	0	0	0	0	0	0	0	0	0	0
	GRC_9	115000	1	0	0	0	0	0	0	0	0	0	0	0
	GRC_9	116000	1	0	0	0	0	0	0	0	0	0	0	0
	GRC_9	117000	1	0	0	0	0	0	0	0	0	0	0	0
	GRC_9	118000	1	0	0	0	0	0	0	0	0	0	0	0
	GRC_9	119000	1	0	0	0	0	0	0	0	0	0	0	0
	GRC_9	120000	1	0	0	0	0	0	0	0	0	0	0	0
	GRC_9	121000	1	0	0	0	0	0	0	0	0	0	0	0
	GRC_9	122000	1	0	0	0	0	0	0	0	0	0	0	0
	GRC_9	123000	1	0	0	0	0	0	0	0	0	0	0	0
	GRC_9	124000	1	0	0	0	0	0	0	0	0	0	0	0
	GRC_9	125000	1	0	0	0	0	0	0	0	0	0	0	0
	GRC_9	126000	1	0	0	0	0	0	0	0	0	0	0	0
	GRC_9	127000	1	0	0	0	0	0	0	0	0	0	0	0
	GRC_9	128000	1	0	0	0	0	0	0	0	0	0	0	0
	GRC_9	129000	1	0	0	0	0	0	0	0	0	0	0	0
	GRC_9	130000	1	0	0	0	0	0	0	0	0	0	0	0
	GRC_9	131000	1	0	0	0	0	0	0	0	0	0	0	0
	GRC_9	132000	1	0	0	0	0	0	0	0	0	0	0	0
	GRC_9	133000	1	0	0	0	0	0	0	0	0	0	0	0
	GRC_9	134000	1	0	0	0	0	0	0	0	0	0	0	0
	GRC_9	135000	1	0	0	0	0	0	0	0	0	0	0	0
	GRC_9	136000	1	0	0	0	0	0	0	0	0	0	0	0
	GRC_9	137000	1	0	0	0	0	0	0	0	0	0	0	0
	GRC_9	138000	1	0	0	0	0	0	0	0	0	0	0	0
	GRC_9	139000	1	0	0	0	0	0	0	0	0	0	0	0
	GRC_9	140000	1	0	0	0	0	0	0	0	0	0	0	0
	GRC_9	141000	1	0	0	0	0	0	0	0	0	0	0	0
	GRC_9	142000	1	0	0	0	0	0	0	0	0	0	0	0
	GRC_9	143000	1	0	0	0	0	0	0	0	0	0	0	0
	GRC_9	144000	1	0	0	0	0	0	0	0	0	0	0	0
	GRC_9	145000	1	0	0	0	0	0	0	0	0	0	0	0
	GRC_9	146000	1	0	0	0	0	0	0	0	0	0	0	0
	GRC_9	147000	1	0	0	0	0	0	0	0	0	0	0	0
	GRC_9	148000	1	0	0	0	0	0	0	0	0	0	0	0
	GRC_9	149000	1	0	0	0	0	0	0	0	0	0	0	0
	GRC_9	150000	1	0	0	0	0	0	0	0	0	0	0	0
	GRC_9	151000	1	0	0	0	0	0	0	0	0	0	0	0
	GRC_9	152000	1	0	0	0	0	0	0	0	0	0	0	0
	GRC_9	153000	1	0	0	0	0	0	0	0	0	0	0	0
	GRC_9	154000	1	0	0	0	0	0	0	0	0	0	0	0
	GRC_9	155000	1	0	0	0	0	0	0	0	0	0	0	0
	GRC_9	156000	1	0	0	0	0	0	0	0	0	0	0	0
	GRC_9	157000	1	0	0	0	0	0	0	0	0	0	0	0
	GRC_9	158000	1	0	0	0	0	0	0	0	0	0	0	0
	GRC_9	159000	1	0	0	0	0	0	0	0	0	0	0	0
	GRC_9	160000	0	0	0	0	0	0	0	0	0	0	0	1
	GRC_9	161000	0	0	0	0	0	0	0	0	0	0	0	1
	GRC_9	162000	0	0	0	0	0	0	0	0	0	0	0	1
	GRC_9	163000	0	0	0	0	0	0	0	0	0	0	0	1
	GRC_9	164000	0	0	0	0	0	0	0	0	0	0	0	1
	GRC_9	165000	0	0	0	0	0	0	0	0	0	0	0	1
	GRC_9	166000	0	0	0	0	0	0	0	0	0	0	0	1
	GRC_9	167000	0	0	0	0	0	0	0	0	0	0	0	1
	GRC_9	168000	0	0	0	0	0	0	0	0	0	0	0	1
	GRC_9	169000	0	0	0	0	0	0	0	0	0	0	0	1
	GRC_9	170000	0	0	0	0	0	0	0	0	0	0	0	1
	GRC_9	171000	0	0	0	0	0	0	0	0	0	0	0	1
	GRC_9	172000	0	0	0	0	0	0	0	0	0	0	0	1
	GRC_9	173000	0	0	0	0	0	0	0	0	0	0	0	1
	GRC_9	174000	0	0	0	0	0	0	0	0	0	0	0	1
	GRC_9	175000	0	0	0	0	0	0	0	0	0	0	0	1
	GRC_9	176000	0	0	0	0	0	0	0	0	0	0	0	1
	GRC_9	177000	0	0	0	0	0	0	0	0	0	0	0	1
	GRC_9	178000	0	0	0	0	0	0	0	0	0	0	0	1
	GRC_9	179000	0	0	0	0	0	0	0	0	0	0	0	1
	GRC_9	180000	0	0	0	0	0	0	0	0	0	0	0	1
	GRC_9	181000	0	0	0	0	0	0	0	0	0	0	0	1
	GRC_9	182000	0	0	0	0	0	0	0	0	0	0	0	1
	GRC_9	183000	0	0	0	0	0	0	0	0	0	0	0	1
	GRC_9	184000	0	0	0	0	0	0	0	0	0	0	0	1
	GRC_9	185000	0	0	0	0	0	0	0	0	0	0	0	1
	GRC_9	186000	0	0	0	0	0	0	0	0	0	0	0	1
	GRC_9	187000	0	0	0	0	0	0	0	0	0	0	0	1
	GRC_9	188000	0	0	0	0	0	0	0	0	0	0	0	1
	GRC_9	189000	0	0	0	0	0	0	0	0	0	0	0	1
	GRC_9	190000	1	0	0	0	0	0	0	0	0	0	0	0
	GRC_9	191000	1	0	0	0	0	0	0	0	0	0	0	0
	GRC_9	192000	1	0	0	0	0	0	0	0	0	0	0	0
	GRC_9	193000	1	0	0	0	0	0	0	0	0	0	0	0
	GRC_9	194000	1	0	0	0	0	0	0	0	0	0	0	0
	GRC_9	195000	1	0	0	0	0	0	0	0	0	0	0	0
	GRC_9	196000	1	0	0	0	0	0	0	0	0	0	0	0
	GRC_9	197000	1	0	0	0	0	0	0	0	0	0	0	0
	GRC_9	198000	1	0	0	0	0	0	0	0	0	0	0	0
	GRC_9	199000	1	0	0	0	0	0	0	0	0	0	0	0
	GRC_9	200000	1	0	0	0	0	0	0	0	0	0	0	0
	GRC_9	201000	1	0	0	0	0	0	0	0	0	0	0	0
	GRC_9	202000	1	0	0	0	0	0	0	0	0	0	0	0
	GRC_9	203000	1	0	0	0	0	0	0	0	0	0	0	0
	GRC_9	204000	1	0	0	0	0	0	0	0	0	0	0	0
	GRC_9	205000	1	0	0	0	0	0	0	0	0	0	0	0
	GRC_9	206000	1	0	0	0	0	0	0	0	0	0	0	0
	GRC_9	207000	1	0	0	0	0	0	0	0	0	0	0	0
	GRC_9	208000	1	0	0	0	0	0	0	0	0	0	0	0
	GRC_9	209000	1	0	0	0	0	0	0	0	0	0	0	0
	GRC_9	210000	1	0	0	0	0	0	0	0	0	0	0	0
	GRC_9	211000	1	0	0	0	0	0	0	0	0	0	0	0
	GRC_9	212000	1	0	0	0	0	0	0	0	0	0	0	0
	GRC_9	213000	1	0	0	0	0	0	0	0	0	0	0	0
	GRC_9	214000	1	0	0	0	0	0	0	0	0	0	0	0
	GRC_9	215000	1	0	0	0	0	0	0	0	0	0	0	0
	GRC_9	216000	1	0	0	0	0	0	0	0	0	0	0	0
	GRC_9	217000	1	0	0	0	0	0	0	0	0	0	0	0
	GRC_9	218000	1	0	0	0	0	0	0	0	0	0	0	0
	GRC_9	219000	1	0	0	0	0	0	0	0	0	0	0	0
	GRC_9	220000	1	0	0	0	0	0	0	0	0	0	0	0
	GRC_9	221000	1	0	0	0	0	0	0	0	0	0	0	0
	GRC_9	222000	1	0	0	0	0	0	0	0	0	0	0	0
	GRC_9	223000	1	0	0	0	0	0	0	0	0	0	0	0
	GRC_9	224000	1	0	0	0	0	0	0	0	0	0	0	0
	GRC_9	225000	1	0	0	0	0	0	0	0	0	0	0	0
	GRC_9	226000	1	0	0	0	0	0	0	0	0	0	0	0
	GRC_9	227000	1	0	0	0	0	0	0	0	0	0	0	0
	GRC_9	228000	1	0	0	0	0	0	0	0	0	0	0	0
	GRC_9	229000	1	0	0	0	0	0	0	0	0	0	0	0
	GRC_9	230000	1	0	0	0	0	0	0	0	0	0	0	0
	GRC_9	231000	1	0	0	0	0	0	0	0	0	0	0	0
	GRC_9	232000	1	0	0	0	0	0	0	0	0	0	0	0
	GRC_9	233000	1	0	0	0	0	0	0	0	0	0	0	0
	GRC_9	234000	1	0	0	0	0	0	0	0	0	0	0	0
	GRC_9	235000	1	0	0	0	0	0	0	0	0	0	0	0
	GRC_9	236000	1	0	0	0	0	0	0	0	0	0	0	0
	GRC_9	237000	1	0	0	0	0	0	0	0	0	0	0	0
	GRC_9	238000	1	0	0	0	0	0	0	0	0	0	0	0
	GRC_9	239000	1	0	0	0	0	0	0	0	0	0	0	0
	GRC_9	240000	1	0	0	0	0	0	0	0	0	0	0	0
	GRC_9	241000	1	0	0	0	0	0	0	0	0	0	0	0
	GRC_9	242000	1	0	0	0	0	0	0	0	0	0	0	0
	GRC_9	243000	1	0	0	0	0	0	0	0	0	0	0	0
	GRC_9	244000	1	0	0	0	0	0	0	0	0	0	0	0
	GRC_9	245000	1	0	0	0	0	0	0	0	0	0	0	0
	GRC_9	246000	1	0	0	0	0	0	0	0	0	0	0	0
	GRC_9	247000	1	0	0	0	0	0	0	0	0	0	0	0
	GRC_9	248000	1	0	0	0	0	0	0	0	0	0	0	0
	GRC_9	249000	1	0	0	0	0	0	0	0	0	0	0	0
	GRC_9	250000	1	0	0	0	0	0	0	0	0	0	0	0
	GRC_9	251000	1	0	0	0	0	0	0	0	0	0	0	0
	GRC_9	252000	1	0	0	0	0	0	0	0	0	0	0	0
	GRC_9	253000	1	0	0	0	0	0	0	0	0	0	0	0
	GRC_9	254000	1	0	0	0	0	0	0	0	0	0	0	0
	GRC_9	255000	1	0	0	0	0	0	0	0	0	0	0	0
	GRC_9	256000	1	0	0	0	0	0	0	0	0	0	0	0
	GRC_9	257000	1	0	0	0	0	0	0	0	0	0	0	0
	GRC_9	258000	1	0	0	0	0	0	0	0	0	0	0	0
	GRC_9	259000	1	0	0	0	0	0	0	0	0	0	0	0
	GRC_9	260000	1	0	0	0	0	0	0	0	0	0	0	0
	GRC_9	261000	1	0	0	0	0	0	0	0	0	0	0	0
	GRC_9	262000	1	0	0	0	0	0	0	0	0	0	0	0
	GRC_9	263000	1	0	0	0	0	0	0	0	0	0	0	0
	GRC_9	264000	1	0	0	0	0	0	0	0	0	0	0	0
	GRC_9	265000	1	0	0	0	0	0	0	0	0	0	0	0
	GRC_9	266000	1	0	0	0	0	0	0	0	0	0	0	0
	GRC_9	267000	1	0	0	0	0	0	0	0	0	0	0	0
	GRC_9	268000	1	0	0	0	0	0	0	0	0	0	0	0
	GRC_9	269000	1	0	0	0	0	0	0	0	0	0	0	0
	GRC_9	270000	1	0	0	0	0	0	0	0	0	0	0	0
	GRC_9	271000	1	0	0	0	0	0	0	0	0	0	0	0
	GRC_9	272000	1	0	0	0	0	0	0	0	0	0	0	0
	GRC_9	273000	1	0	0	0	0	0	0	0	0	0	0	0
	GRC_9	274000	1	0	0	0	0	0	0	0	0	0	0	0
	GRC_9	275000	1	0	0	0	0	0	0	0	0	0	0	0
	GRC_9	276000	1	0	0	0	0	0	0	0	0	0	0	0
	GRC_9	277000	1	0	0	0	0	0	0	0	0	0	0	0
	GRC_9	278000	1	0	0	0	0	0	0	0	0	0	0	0
	GRC_9	279000	1	0	0	0	0	0	0	0	0	0	0	0
	GRC_9	280000	1	0	0	0	0	0	0	0	0	0	0	0
	GRC_9	281000	1	0	0	0	0	0	0	0	0	0	0	0
	GRC_9	282000	1	0	0	0	0	0	0	0	0	0	0	0
	GRC_9	283000	1	0	0	0	0	0	0	0	0	0	0	0
	GRC_9	284000	1	0	0	0	0	0	0	0	0	0	0	0
	GRC_9	285000	1	0	0	0	0	0	0	0	0	0	0	0
	GRC_9	286000	1	0	0	0	0	0	0	0	0	0	0	0
	GRC_9	287000	1	0	0	0	0	0	0	0	0	0	0	0
	GRC_9	288000	1	0	0	0	0	0	0	0	0	0	0	0
	GRC_9	289000	1	0	0	0	0	0	0	0	0	0	0	0
	GRC_9	290000	1	0	0	0	0	0	0	0	0	0	0	0
	GRC_9	291000	1	0	0	0	0	0	0	0	0	0	0	0
	GRC_9	292000	0	0	0	0	0	0	0	0	0	0	0	1
	GRC_9	293000	0	0	0	0	0	0	0	0	0	0	0	1
	GRC_9	294000	0	0	0	0	0	0	0	0	0	0	0	1
	GRC_9	295000	0	0	0	0	0	0	0	0	0	0	0	1
	GRC_9	296000	0	0	0	0	0	0	0	0	0	0	0	1
	GRC_9	297000	0	0	0	0	0	0	0	0	0	0	0	1
	GRC_9	298000	0	0	0	0	0	0	0	0	0	0	0	1
	GRC_9	299000	0	0	0	0	0	0	0	0	0	0	0	1
	GRC_9	300000	0	0	0	0	0	0	0	0	0	0	0	1
	GRC_9	301000	0	0	0	0	0	0	0	0	0	0	0	1
	GRC_9	302000	0	0	0	0	0	0	0	0	0	0	0	1
	GRC_9	303000	0	0	0	0	0	0	0	0	0	0	0	1
	GRC_9	304000	0	0	0	0	0	0	0	0	0	0	0	1
	GRC_9	305000	0	0	0	0	0	0	0	0	0	0	0	1
	GRC_9	306000	0	0	0	0	0	0	0	0	0	0	0	1
	GRC_9	307000	0	0	0	0	0	0	0	0	0	0	0	1
	GRC_9	308000	0	0	0	0	0	0	0	0	0	0	0	1
	GRC_9	309000	0	0	0	0	0	0	0	0	0	0	0	1
	GRC_9	310000	0	0	0	0	0	0	0	0	0	0	0	1
	GRC_9	311000	0	0	0	0	0	0	0	0	0	0	0	1
	GRC_9	312000	0	0	0	0	0	0	0	0	0	0	0	1
	GRC_9	313000	0	0	0	0	0	0	0	0	0	0	0	1
	GRC_9	314000	0	0	0	0	0	0	0	0	0	0	0	1
	GRC_9	315000	0	0	0	0	0	0	0	0	0	0	0	1
	GRC_9	316000	0	0	0	0	0	0	0	0	0	0	0	1
	GRC_9	317000	0	0	0	0	0	0	0	0	0	0	0	1
	GRC_9	318000	0	0	0	0	0	0	0	0	0	0	0	1
	GRC_9	319000	0	0	0	0	0	0	0	0	0	0	0	1
	GRC_9	320000	0	0	0	0	0	0	0	0	0	0	0	1
	GRC_9	321000	0	0	0	0	0	0	0	0	0	0	0	1
	GRC_9	322000	0	0	0	0	0	0	0	0	0	0	0	1
	GRC_9	323000	0	0	0	0	0	0	0	0	0	0	0	1
	GRC_9	324000	0	0	0	0	0	0	0	0	0	0	0	1
	GRC_9	325000	0	0	0	0	0	0	0	0	0	0	0	1
	GRC_9	326000	0	0	0	0	0	0	0	0	0	0	0	1
	GRC_9	327000	0	0	0	0	0	0	0	0	0	0	0	1
	GRC_9	328000	0	0	0	0	0	0	0	0	0	0	0	1
	GRC_9	329000	0	0	0	0	0	0	0	0	0	0	0	1
	GRC_9	330000	0	0	0	0	0	0	0	0	0	0	0	1
	GRC_9	331000	0	0	0	0	0	0	0	0	0	0	0	1
	GRC_9	332000	0	0	0	0	0	0	0	0	0	0	0	1
	GRC_9	333000	0	0	0	0	0	0	0	0	0	0	0	1
	GRC_9	334000	0	0	0	0	0	0	0	0	0	0	0	1
	GRC_9	335000	0	0	0	0	0	0	0	0	0	0	0	1
	GRC_9	336000	0	0	0	0	0	0	0	0	0	0	0	1
	GRC_9	337000	0	0	0	0	0	0	0	0	0	0	0	1
	GRC_9	338000	0	0	0	0	0	0	0	0	0	0	0	1
	GRC_9	339000	0	0	0	0	0	0	0	0	0	0	0	1
	GRC_9	340000	0	0	0	0	0	0	0	0	0	0	0	1
	GRC_9	341000	0	0	0	0	0	0	0	0	0	0	0	1
	GRC_9	342000	0	0	0	0	0	0	0	0	0	0	1	0
	GRC_9	343000	0	0	0	0	0	0	0	0	0	0	0	1
	GRC_9	344000	0	0	0	0	0	0	0	0	0	0	0	1
	GRC_9	345000	0	0	0	0	0	0	0	0	0	0	0	1
	GRC_9	346000	0	0	1	0	0	0	0	0	0	0	0	0
	GRC_9	347000	0	0	1	0	0	0	0	0	0	0	0	0
	GRC_9	348000	0	0	1	0	0	0	0	0	0	0	0	0
	GRC_9	349000	0	0	1	0	0	0	0	0	0	0	0	0
	GRC_9	350000	0	0	1	0	0	0	0	0	0	0	0	0
	GRC_9	351000	0	0	1	0	0	0	0	0	0	0	0	0
	GRC_9	352000	0	0	1	0	0	0	0	0	0	0	0	0
	GRC_9	353000	0	0	1	0	0	0	0	0	0	0	0	0
	GRC_9	354000	0	0	1	0	0	0	0	0	0	0	0	0
	GRC_9	355000	0	0	1	0	0	0	0	0	0	0	0	0
	GRC_9	356000	0	0	1	0	0	0	0	0	0	0	0	0
	GRC_9	357000	0	0	1	0	0	0	0	0	0	0	0	0
	GRC_9	358000	0	0	1	0	0	0	0	0	0	0	0	0
	GRC_9	359000	0	0	1	0	0	0	0	0	0	0	0	0
	GRC_9	360000	0	0	1	0	0	0	0	0	0	0	0	0
	GRC_9	361000	0	0	1	0	0	0	0	0	0	0	0	0
	GRC_9	362000	0	0	1	0	0	0	0	0	0	0	0	0
	GRC_9	363000	0	0	1	0	0	0	0	0	0	0	0	0
	GRC_9	364000	0	0	1	0	0	0	0	0	0	0	0	0
	GRC_9	365000	0	0	1	0	0	0	0	0	0	0	0	0
	GRC_9	366000	0	0	1	0	0	0	0	0	0	0	0	0
	GRC_9	367000	0	0	1	0	0	0	0	0	0	0	0	0
	GRC_9	368000	0	0	1	0	0	0	0	0	0	0	0	0
	GRC_9	369000	0	0	1	0	0	0	0	0	0	0	0	0
	GRC_9	370000	0	0	1	0	0	0	0	0	0	0	0	0
	GRC_9	371000	0	0	0	0	0	0	0	0	0	0	1	0
	GRC_10	0	1	0	0	0	0	0	0	0	0	0	0	0
	GRC_10	1000	1	0	0	0	0	0	0	0	0	0	0	0
	GRC_10	2000	1	0	0	0	0	0	0	0	0	0	0	0
	GRC_10	3000	1	0	0	0	0	0	0	0	0	0	0	0
	GRC_10	4000	1	0	0	0	0	0	0	0	0	0	0	0
	GRC_10	5000	1	0	0	0	0	0	0	0	0	0	0	0
	GRC_10	6000	1	0	0	0	0	0	0	0	0	0	0	0
	GRC_10	7000	1	0	0	0	0	0	0	0	0	0	0	0
	GRC_10	8000	1	0	0	0	0	0	0	0	0	0	0	0
	GRC_10	9000	1	0	0	0	0	0	0	0	0	0	0	0
	GRC_10	10000	1	0	0	0	0	0	0	0	0	0	0	0
	GRC_10	11000	1	0	0	0	0	0	0	0	0	0	0	0
	GRC_10	12000	1	0	0	0	0	0	0	0	0	0	0	0
	GRC_10	13000	1	0	0	0	0	0	0	0	0	0	0	0
	GRC_10	14000	1	0	0	0	0	0	0	0	0	0	0	0
	GRC_10	15000	1	0	0	0	0	0	0	0	0	0	0	0
	GRC_10	16000	1	0	0	0	0	0	0	0	0	0	0	0
	GRC_10	17000	1	0	0	0	0	0	0	0	0	0	0	0
	GRC_10	18000	1	0	0	0	0	0	0	0	0	0	0	0
	GRC_10	19000	1	0	0	0	0	0	0	0	0	0	0	0
	GRC_10	20000	1	0	0	0	0	0	0	0	0	0	0	0
	GRC_10	21000	1	0	0	0	0	0	0	0	0	0	0	0
	GRC_10	22000	1	0	0	0	0	0	0	0	0	0	0	0
	GRC_10	23000	1	0	0	0	0	0	0	0	0	0	0	0
	GRC_10	24000	1	0	0	0	0	0	0	0	0	0	0	0
	GRC_10	25000	1	0	0	0	0	0	0	0	0	0	0	0
	GRC_10	26000	1	0	0	0	0	0	0	0	0	0	0	0
	GRC_10	27000	1	0	0	0	0	0	0	0	0	0	0	0
	GRC_10	28000	1	0	0	0	0	0	0	0	0	0	0	0
	GRC_10	29000	1	0	0	0	0	0	0	0	0	0	0	0
	GRC_10	30000	1	0	0	0	0	0	0	0	0	0	0	0
	GRC_10	31000	1	0	0	0	0	0	0	0	0	0	0	0
	GRC_10	32000	1	0	0	0	0	0	0	0	0	0	0	0
	GRC_10	33000	1	0	0	0	0	0	0	0	0	0	0	0
	GRC_10	34000	1	0	0	0	0	0	0	0	0	0	0	0
	GRC_10	35000	1	0	0	0	0	0	0	0	0	0	0	0
	GRC_10	36000	1	0	0	0	0	0	0	0	0	0	0	0
	GRC_10	37000	1	0	0	0	0	0	0	0	0	0	0	0
	GRC_10	38000	1	0	0	0	0	0	0	0	0	0	0	0
	GRC_10	39000	1	0	0	0	0	0	0	0	0	0	0	0
	GRC_10	40000	1	0	0	0	0	0	0	0	0	0	0	0
	GRC_10	41000	1	0	0	0	0	0	0	0	0	0	0	0
	GRC_10	42000	1	0	0	0	0	0	0	0	0	0	0	0
	GRC_10	43000	1	0	0	0	0	0	0	0	0	0	0	0
	GRC_10	44000	1	0	0	0	0	0	0	0	0	0	0	0
	GRC_10	45000	1	0	0	0	0	0	0	0	0	0	0	0
	GRC_10	46000	1	0	0	0	0	0	0	0	0	0	0	0
	GRC_10	47000	1	0	0	0	0	0	0	0	0	0	0	0
	GRC_10	48000	1	0	0	0	0	0	0	0	0	0	0	0
	GRC_10	49000	1	0	0	0	0	0	0	0	0	0	0	0
	GRC_10	50000	1	0	0	0	0	0	0	0	0	0	0	0
	GRC_10	51000	1	0	0	0	0	0	0	0	0	0	0	0
	GRC_10	52000	1	0	0	0	0	0	0	0	0	0	0	0
	GRC_10	53000	1	0	0	0	0	0	0	0	0	0	0	0
	GRC_10	54000	0	0	0	0	0	0	0	0	0	0	0	1
	GRC_10	55000	0	0	0	0	0	0	0	0	0	0	0	1
	GRC_10	56000	0	0	0	0	0	0	0	0	0	0	0	1
	GRC_10	57000	0	0	0	0	0	0	0	0	0	0	0	1
	GRC_10	58000	0	0	0	0	0	0	0	0	0	0	0	1
	GRC_10	59000	0	0	0	0	0	0	0	0	0	0	0	1
	GRC_10	60000	0	0	0	0	0	0	0	0	0	0	0	1
	GRC_10	61000	0	0	0	0	0	0	0	0	0	0	0	1
	GRC_10	62000	0	0	0	0	0	0	0	0	0	0	0	1
	GRC_10	63000	0	0	0	0	0	0	0	0	0	0	0	1
	GRC_10	64000	0	0	0	0	0	0	0	0	0	0	0	1
	GRC_10	65000	0	0	0	0	0	0	0	0	0	0	0	1
	GRC_10	66000	0	0	0	0	0	0	0	0	0	0	0	1
	GRC_10	67000	0	0	0	0	0	0	0	0	0	0	0	1
	GRC_10	68000	0	0	0	0	0	0	0	0	0	0	0	1
	GRC_10	69000	0	0	0	0	0	0	0	0	0	0	0	1
	GRC_10	70000	0	0	0	0	0	0	0	0	0	0	0	1
	GRC_10	71000	0	0	0	0	0	0	0	0	0	0	0	1
	GRC_10	72000	0	0	0	0	0	0	0	0	0	0	0	1
	GRC_10	73000	0	0	0	0	0	0	0	0	0	0	0	1
	GRC_10	74000	0	0	0	0	0	0	0	0	0	0	0	1
	GRC_10	75000	0	0	0	0	0	0	0	0	0	0	0	1
	GRC_10	76000	0	0	0	0	0	0	0	0	0	0	0	1
	GRC_10	77000	0	0	0	0	0	0	0	0	0	0	0	1
	GRC_10	78000	0	0	0	0	0	0	0	0	0	0	0	1
	GRC_10	79000	0	0	0	0	0	0	0	0	0	0	0	1
	GRC_10	80000	0	0	0	0	0	0	0	0	0	0	0	1
	GRC_10	81000	0	0	0	0	0	0	0	0	0	0	0	1
	GRC_10	82000	0	0	0	0	0	0	0	0	0	0	0	1
	GRC_10	83000	0	0	0	0	0	0	0	0	0	0	0	1
	GRC_10	84000	1	0	0	0	0	0	0	0	0	0	0	0
	GRC_10	85000	1	0	0	0	0	0	0	0	0	0	0	0
	GRC_10	86000	1	0	0	0	0	0	0	0	0	0	0	0
	GRC_10	87000	1	0	0	0	0	0	0	0	0	0	0	0
	GRC_10	88000	1	0	0	0	0	0	0	0	0	0	0	0
	GRC_10	89000	1	0	0	0	0	0	0	0	0	0	0	0
	GRC_10	90000	1	0	0	0	0	0	0	0	0	0	0	0
	GRC_10	91000	1	0	0	0	0	0	0	0	0	0	0	0
	GRC_10	92000	1	0	0	0	0	0	0	0	0	0	0	0
	GRC_10	93000	1	0	0	0	0	0	0	0	0	0	0	0
	GRC_10	94000	1	0	0	0	0	0	0	0	0	0	0	0
	GRC_10	95000	1	0	0	0	0	0	0	0	0	0	0	0
	GRC_10	96000	1	0	0	0	0	0	0	0	0	0	0	0
	GRC_10	97000	1	0	0	0	0	0	0	0	0	0	0	0
	GRC_10	98000	1	0	0	0	0	0	0	0	0	0	0	0
	GRC_10	99000	1	0	0	0	0	0	0	0	0	0	0	0
	GRC_10	100000	1	0	0	0	0	0	0	0	0	0	0	0
	GRC_10	101000	1	0	0	0	0	0	0	0	0	0	0	0
	GRC_10	102000	1	0	0	0	0	0	0	0	0	0	0	0
	GRC_10	103000	1	0	0	0	0	0	0	0	0	0	0	0
	GRC_10	104000	1	0	0	0	0	0	0	0	0	0	0	0
	GRC_10	105000	1	0	0	0	0	0	0	0	0	0	0	0
	GRC_10	106000	1	0	0	0	0	0	0	0	0	0	0	0
	GRC_10	107000	1	0	0	0	0	0	0	0	0	0	0	0
	GRC_10	108000	1	0	0	0	0	0	0	0	0	0	0	0
	GRC_10	109000	1	0	0	0	0	0	0	0	0	0	0	0
	GRC_10	110000	1	0	0	0	0	0	0	0	0	0	0	0
	GRC_10	111000	1	0	0	0	0	0	0	0	0	0	0	0
	GRC_10	112000	1	0	0	0	0	0	0	0	0	0	0	0
	GRC_10	113000	1	0	0	0	0	0	0	0	0	0	0	0
	GRC_10	114000	1	0	0	0	0	0	0	0	0	0	0	0
	GRC_10	115000	1	0	0	0	0	0	0	0	0	0	0	0
	GRC_10	116000	1	0	0	0	0	0	0	0	0	0	0	0
	GRC_10	117000	1	0	0	0	0	0	0	0	0	0	0	0
	GRC_10	118000	1	0	0	0	0	0	0	0	0	0	0	0
	GRC_10	119000	1	0	0	0	0	0	0	0	0	0	0	0
	GRC_10	120000	1	0	0	0	0	0	0	0	0	0	0	0
	GRC_10	121000	1	0	0	0	0	0	0	0	0	0	0	0
	GRC_10	122000	1	0	0	0	0	0	0	0	0	0	0	0
	GRC_10	123000	1	0	0	0	0	0	0	0	0	0	0	0
	GRC_10	124000	1	0	0	0	0	0	0	0	0	0	0	0
	GRC_10	125000	1	0	0	0	0	0	0	0	0	0	0	0
	GRC_10	126000	1	0	0	0	0	0	0	0	0	0	0	0
	GRC_10	127000	1	0	0	0	0	0	0	0	0	0	0	0
	GRC_10	128000	1	0	0	0	0	0	0	0	0	0	0	0
	GRC_10	129000	1	0	0	0	0	0	0	0	0	0	0	0
	GRC_10	130000	1	0	0	0	0	0	0	0	0	0	0	0
	GRC_10	131000	1	0	0	0	0	0	0	0	0	0	0	0
	GRC_10	132000	1	0	0	0	0	0	0	0	0	0	0	0
	GRC_10	133000	1	0	0	0	0	0	0	0	0	0	0	0
	GRC_10	134000	1	0	0	0	0	0	0	0	0	0	0	0
	GRC_10	135000	1	0	0	0	0	0	0	0	0	0	0	0
	GRC_10	136000	1	0	0	0	0	0	0	0	0	0	0	0
	GRC_10	137000	1	0	0	0	0	0	0	0	0	0	0	0
	GRC_10	138000	1	0	0	0	0	0	0	0	0	0	0	0
	GRC_10	139000	1	0	0	0	0	0	0	0	0	0	0	0
	GRC_10	140000	1	0	0	0	0	0	0	0	0	0	0	0
	GRC_10	141000	1	0	0	0	0	0	0	0	0	0	0	0
	GRC_10	142000	1	0	0	0	0	0	0	0	0	0	0	0
	GRC_10	143000	1	0	0	0	0	0	0	0	0	0	0	0
	GRC_10	144000	1	0	0	0	0	0	0	0	0	0	0	0
	GRC_10	145000	1	0	0	0	0	0	0	0	0	0	0	0
	GRC_10	146000	1	0	0	0	0	0	0	0	0	0	0	0
	GRC_10	147000	1	0	0	0	0	0	0	0	0	0	0	0
	GRC_10	148000	1	0	0	0	0	0	0	0	0	0	0	0
	GRC_10	149000	1	0	0	0	0	0	0	0	0	0	0	0
	GRC_10	150000	1	0	0	0	0	0	0	0	0	0	0	0
	GRC_10	151000	1	0	0	0	0	0	0	0	0	0	0	0
	GRC_10	152000	1	0	0	0	0	0	0	0	0	0	0	0
	GRC_10	153000	1	0	0	0	0	0	0	0	0	0	0	0
	GRC_10	154000	1	0	0	0	0	0	0	0	0	0	0	0
	GRC_10	155000	1	0	0	0	0	0	0	0	0	0	0	0
	GRC_10	156000	1	0	0	0	0	0	0	0	0	0	0	0
	GRC_10	157000	1	0	0	0	0	0	0	0	0	0	0	0
	GRC_10	158000	1	0	0	0	0	0	0	0	0	0	0	0
	GRC_10	159000	1	0	0	0	0	0	0	0	0	0	0	0
	GRC_10	160000	0	0	0	0	0	0	0	0	0	0	0	1
	GRC_10	161000	0	0	0	0	0	0	0	0	0	0	0	1
	GRC_10	162000	0	0	0	0	0	0	0	0	0	0	0	1
	GRC_10	163000	0	0	0	0	0	0	0	0	0	0	0	1
	GRC_10	164000	0	0	0	0	0	0	0	0	0	0	0	1
	GRC_10	165000	0	0	0	0	0	0	0	0	0	0	0	1
	GRC_10	166000	0	0	0	0	0	0	0	0	0	0	0	1
	GRC_10	167000	0	0	0	0	0	0	0	0	0	0	0	1
	GRC_10	168000	0	0	0	0	0	0	0	0	0	0	0	1
	GRC_10	169000	0	0	0	0	0	0	0	0	0	0	0	1
	GRC_10	170000	0	0	0	0	0	0	0	0	0	0	0	1
	GRC_10	171000	0	0	0	0	0	0	0	0	0	0	0	1
	GRC_10	172000	0	0	0	0	0	0	0	0	0	0	0	1
	GRC_10	173000	0	0	0	0	0	0	0	0	0	0	0	1
	GRC_10	174000	0	0	0	0	0	0	0	0	0	0	0	1
	GRC_10	175000	0	0	0	0	0	0	0	0	0	0	0	1
	GRC_10	176000	0	0	0	0	0	0	0	0	0	0	0	1
	GRC_10	177000	0	0	0	0	0	0	0	0	0	0	0	1
	GRC_10	178000	0	0	0	0	0	0	0	0	0	0	0	1
	GRC_10	179000	0	0	0	0	0	0	0	0	0	0	0	1
	GRC_10	180000	0	0	0	0	0	0	0	0	0	0	0	1
	GRC_10	181000	0	0	0	0	0	0	0	0	0	0	0	1
	GRC_10	182000	0	0	0	0	0	0	0	0	0	0	0	1
	GRC_10	183000	0	0	0	0	0	0	0	0	0	0	0	1
	GRC_10	184000	0	0	0	0	0	0	0	0	0	0	0	1
	GRC_10	185000	0	0	0	0	0	0	0	0	0	0	0	1
	GRC_10	186000	0	0	0	0	0	0	0	0	0	0	0	1
	GRC_10	187000	0	0	0	0	0	0	0	0	0	0	0	1
	GRC_10	188000	0	0	0	0	0	0	0	0	0	0	0	1
	GRC_10	189000	0	0	0	0	0	0	0	0	0	0	0	1
	GRC_10	190000	1	0	0	0	0	0	0	0	0	0	0	0
	GRC_10	191000	1	0	0	0	0	0	0	0	0	0	0	0
	GRC_10	192000	1	0	0	0	0	0	0	0	0	0	0	0
	GRC_10	193000	1	0	0	0	0	0	0	0	0	0	0	0
	GRC_10	194000	1	0	0	0	0	0	0	0	0	0	0	0
	GRC_10	195000	1	0	0	0	0	0	0	0	0	0	0	0
	GRC_10	196000	1	0	0	0	0	0	0	0	0	0	0	0
	GRC_10	197000	1	0	0	0	0	0	0	0	0	0	0	0
	GRC_10	198000	1	0	0	0	0	0	0	0	0	0	0	0
	GRC_10	199000	1	0	0	0	0	0	0	0	0	0	0	0
	GRC_10	200000	1	0	0	0	0	0	0	0	0	0	0	0
	GRC_10	201000	1	0	0	0	0	0	0	0	0	0	0	0
	GRC_10	202000	1	0	0	0	0	0	0	0	0	0	0	0
	GRC_10	203000	1	0	0	0	0	0	0	0	0	0	0	0
	GRC_10	204000	1	0	0	0	0	0	0	0	0	0	0	0
	GRC_10	205000	1	0	0	0	0	0	0	0	0	0	0	0
	GRC_10	206000	1	0	0	0	0	0	0	0	0	0	0	0
	GRC_10	207000	1	0	0	0	0	0	0	0	0	0	0	0
	GRC_10	208000	1	0	0	0	0	0	0	0	0	0	0	0
	GRC_10	209000	1	0	0	0	0	0	0	0	0	0	0	0
	GRC_10	210000	1	0	0	0	0	0	0	0	0	0	0	0
	GRC_10	211000	1	0	0	0	0	0	0	0	0	0	0	0
	GRC_10	212000	1	0	0	0	0	0	0	0	0	0	0	0
	GRC_10	213000	1	0	0	0	0	0	0	0	0	0	0	0
	GRC_10	214000	1	0	0	0	0	0	0	0	0	0	0	0
	GRC_10	215000	1	0	0	0	0	0	0	0	0	0	0	0
	GRC_10	216000	1	0	0	0	0	0	0	0	0	0	0	0
	GRC_10	217000	1	0	0	0	0	0	0	0	0	0	0	0
	GRC_10	218000	1	0	0	0	0	0	0	0	0	0	0	0
	GRC_10	219000	1	0	0	0	0	0	0	0	0	0	0	0
	GRC_10	220000	1	0	0	0	0	0	0	0	0	0	0	0
	GRC_10	221000	1	0	0	0	0	0	0	0	0	0	0	0
	GRC_10	222000	1	0	0	0	0	0	0	0	0	0	0	0
	GRC_10	223000	1	0	0	0	0	0	0	0	0	0	0	0
	GRC_10	224000	1	0	0	0	0	0	0	0	0	0	0	0
	GRC_10	225000	1	0	0	0	0	0	0	0	0	0	0	0
	GRC_10	226000	1	0	0	0	0	0	0	0	0	0	0	0
	GRC_10	227000	1	0	0	0	0	0	0	0	0	0	0	0
	GRC_10	228000	1	0	0	0	0	0	0	0	0	0	0	0
	GRC_10	229000	1	0	0	0	0	0	0	0	0	0	0	0
	GRC_10	230000	1	0	0	0	0	0	0	0	0	0	0	0
	GRC_10	231000	1	0	0	0	0	0	0	0	0	0	0	0
	GRC_10	232000	1	0	0	0	0	0	0	0	0	0	0	0
	GRC_10	233000	1	0	0	0	0	0	0	0	0	0	0	0
	GRC_10	234000	1	0	0	0	0	0	0	0	0	0	0	0
	GRC_10	235000	1	0	0	0	0	0	0	0	0	0	0	0
	GRC_10	236000	1	0	0	0	0	0	0	0	0	0	0	0
	GRC_10	237000	1	0	0	0	0	0	0	0	0	0	0	0
	GRC_10	238000	1	0	0	0	0	0	0	0	0	0	0	0
	GRC_10	239000	1	0	0	0	0	0	0	0	0	0	0	0
	GRC_10	240000	1	0	0	0	0	0	0	0	0	0	0	0
	GRC_10	241000	1	0	0	0	0	0	0	0	0	0	0	0
	GRC_10	242000	1	0	0	0	0	0	0	0	0	0	0	0
	GRC_10	243000	1	0	0	0	0	0	0	0	0	0	0	0
	GRC_10	244000	1	0	0	0	0	0	0	0	0	0	0	0
	GRC_10	245000	1	0	0	0	0	0	0	0	0	0	0	0
	GRC_10	246000	1	0	0	0	0	0	0	0	0	0	0	0
	GRC_10	247000	1	0	0	0	0	0	0	0	0	0	0	0
	GRC_10	248000	1	0	0	0	0	0	0	0	0	0	0	0
	GRC_10	249000	1	0	0	0	0	0	0	0	0	0	0	0
	GRC_10	250000	1	0	0	0	0	0	0	0	0	0	0	0
	GRC_10	251000	1	0	0	0	0	0	0	0	0	0	0	0
	GRC_10	252000	1	0	0	0	0	0	0	0	0	0	0	0
	GRC_10	253000	1	0	0	0	0	0	0	0	0	0	0	0
	GRC_10	254000	1	0	0	0	0	0	0	0	0	0	0	0
	GRC_10	255000	1	0	0	0	0	0	0	0	0	0	0	0
	GRC_10	256000	1	0	0	0	0	0	0	0	0	0	0	0
	GRC_10	257000	1	0	0	0	0	0	0	0	0	0	0	0
	GRC_10	258000	1	0	0	0	0	0	0	0	0	0	0	0
	GRC_10	259000	1	0	0	0	0	0	0	0	0	0	0	0
	GRC_10	260000	1	0	0	0	0	0	0	0	0	0	0	0
	GRC_10	261000	1	0	0	0	0	0	0	0	0	0	0	0
	GRC_10	262000	1	0	0	0	0	0	0	0	0	0	0	0
	GRC_10	263000	1	0	0	0	0	0	0	0	0	0	0	0
	GRC_10	264000	1	0	0	0	0	0	0	0	0	0	0	0
	GRC_10	265000	1	0	0	0	0	0	0	0	0	0	0	0
	GRC_10	266000	1	0	0	0	0	0	0	0	0	0	0	0
	GRC_10	267000	1	0	0	0	0	0	0	0	0	0	0	0
	GRC_10	268000	1	0	0	0	0	0	0	0	0	0	0	0
	GRC_10	269000	1	0	0	0	0	0	0	0	0	0	0	0
	GRC_10	270000	1	0	0	0	0	0	0	0	0	0	0	0
	GRC_10	271000	1	0	0	0	0	0	0	0	0	0	0	0
	GRC_10	272000	1	0	0	0	0	0	0	0	0	0	0	0
	GRC_10	273000	1	0	0	0	0	0	0	0	0	0	0	0
	GRC_10	274000	1	0	0	0	0	0	0	0	0	0	0	0
	GRC_10	275000	1	0	0	0	0	0	0	0	0	0	0	0
	GRC_10	276000	1	0	0	0	0	0	0	0	0	0	0	0
	GRC_10	277000	1	0	0	0	0	0	0	0	0	0	0	0
	GRC_10	278000	1	0	0	0	0	0	0	0	0	0	0	0
	GRC_10	279000	1	0	0	0	0	0	0	0	0	0	0	0
	GRC_10	280000	1	0	0	0	0	0	0	0	0	0	0	0
	GRC_10	281000	1	0	0	0	0	0	0	0	0	0	0	0
	GRC_10	282000	1	0	0	0	0	0	0	0	0	0	0	0
	GRC_10	283000	1	0	0	0	0	0	0	0	0	0	0	0
	GRC_10	284000	1	0	0	0	0	0	0	0	0	0	0	0
	GRC_10	285000	1	0	0	0	0	0	0	0	0	0	0	0
	GRC_10	286000	1	0	0	0	0	0	0	0	0	0	0	0
	GRC_10	287000	1	0	0	0	0	0	0	0	0	0	0	0
	GRC_10	288000	1	0	0	0	0	0	0	0	0	0	0	0
	GRC_10	289000	1	0	0	0	0	0	0	0	0	0	0	0
	GRC_10	290000	1	0	0	0	0	0	0	0	0	0	0	0
	GRC_10	291000	1	0	0	0	0	0	0	0	0	0	0	0
	GRC_10	292000	0	0	0	0	0	0	0	0	0	0	0	1
	GRC_10	293000	0	0	0	0	0	0	0	0	0	0	0	1
	GRC_10	294000	0	0	0	0	0	0	0	0	0	0	0	1
	GRC_10	295000	0	0	0	0	0	0	0	0	0	0	0	1
	GRC_10	296000	0	0	0	0	0	0	0	0	0	0	0	1
	GRC_10	297000	0	0	0	0	0	0	0	0	0	0	0	1
	GRC_10	298000	0	0	0	0	0	0	0	0	0	0	0	1
	GRC_10	299000	0	0	0	0	0	0	0	0	0	0	0	1
	GRC_10	300000	0	0	0	0	0	0	0	0	0	0	0	1
	GRC_10	301000	0	0	0	0	0	0	0	0	0	0	0	1
	GRC_10	302000	0	0	0	0	0	0	0	0	0	0	0	1
	GRC_10	303000	0	0	0	0	0	0	0	0	0	0	0	1
	GRC_10	304000	0	0	0	0	0	0	0	0	0	0	0	1
	GRC_10	305000	0	0	0	0	0	0	0	0	0	0	0	1
	GRC_10	306000	0	0	0	0	0	0	0	0	0	0	0	1
	GRC_10	307000	0	0	0	0	0	0	0	0	0	0	0	1
	GRC_10	308000	0	0	0	0	0	0	0	0	0	0	0	1
	GRC_10	309000	0	0	0	0	0	0	0	0	0	0	0	1
	GRC_10	310000	0	0	0	0	0	0	0	0	0	0	0	1
	GRC_10	311000	0	0	0	0	0	0	0	0	0	0	0	1
	GRC_10	312000	0	0	0	0	0	0	0	0	0	0	0	1
	GRC_10	313000	0	0	0	0	0	0	0	0	0	0	0	1
	GRC_10	314000	0	0	0	0	0	0	0	0	0	0	0	1
	GRC_10	315000	0	0	0	0	0	0	0	0	0	0	0	1
	GRC_10	316000	0	0	0	0	0	0	0	0	0	0	0	1
	GRC_10	317000	0	0	0	0	0	0	0	0	0	0	0	1
	GRC_10	318000	0	0	0	0	0	0	0	0	0	0	0	1
	GRC_10	319000	0	0	0	0	0	0	0	0	0	0	0	1
	GRC_10	320000	0	0	0	0	0	0	0	0	0	0	0	1
	GRC_10	321000	0	0	0	0	0	0	0	0	0	0	0	1
	GRC_10	322000	0	0	0	0	0	0	0	0	0	0	0	1
	GRC_10	323000	0	0	0	0	0	0	0	0	0	0	0	1
	GRC_10	324000	0	0	0	0	0	0	0	0	0	0	0	1
	GRC_10	325000	0	0	0	0	0	0	0	0	0	0	0	1
	GRC_10	326000	0	0	0	0	0	0	0	0	0	0	0	1
	GRC_10	327000	0	0	0	0	0	0	0	0	0	0	0	1
	GRC_10	328000	0	0	0	0	0	0	0	0	0	0	0	1
	GRC_10	329000	0	0	0	0	0	0	0	0	0	0	0	1
	GRC_10	330000	0	0	0	0	0	0	0	0	0	0	0	1
	GRC_10	331000	0	0	0	0	0	0	0	0	0	0	0	1
	GRC_10	332000	0	0	0	0	0	0	0	0	0	0	0	1
	GRC_10	333000	0	0	0	0	0	0	0	0	0	0	0	1
	GRC_10	334000	0	0	0	0	0	0	0	0	0	0	0	1
	GRC_10	335000	0	0	0	0	0	0	0	0	0	0	0	1
	GRC_10	336000	0	0	0	0	0	0	0	0	0	0	0	1
	GRC_10	337000	0	0	0	0	0	0	0	0	0	0	0	1
	GRC_10	338000	0	0	0	0	0	0	0	0	0	0	0	1
	GRC_10	339000	0	0	0	0	0	0	0	0	0	0	0	1
	GRC_10	340000	0	0	0	0	0	0	0	0	0	0	0	1
	GRC_10	341000	0	0	0	0	0	0	0	0	0	0	0	1
	GRC_10	342000	0	0	0	0	0	0	0	0	0	0	1	0
	GRC_10	343000	0	0	0	0	0	0	0	0	0	0	0	1
	GRC_10	344000	0	0	0	0	0	0	0	0	0	0	0	1
	GRC_10	345000	0	0	0	0	0	0	0	0	0	0	0	1
	GRC_10	346000	0	0	1	0	0	0	0	0	0	0	0	0
	GRC_10	347000	0	0	1	0	0	0	0	0	0	0	0	0
	GRC_10	348000	0	0	1	0	0	0	0	0	0	0	0	0
	GRC_10	349000	0	0	1	0	0	0	0	0	0	0	0	0
	GRC_10	350000	0	0	1	0	0	0	0	0	0	0	0	0
	GRC_10	351000	0	0	1	0	0	0	0	0	0	0	0	0
	GRC_10	352000	0	0	1	0	0	0	0	0	0	0	0	0
	GRC_10	353000	0	0	1	0	0	0	0	0	0	0	0	0
	GRC_10	354000	0	0	1	0	0	0	0	0	0	0	0	0
	GRC_10	355000	0	0	1	0	0	0	0	0	0	0	0	0
	GRC_10	356000	0	0	1	0	0	0	0	0	0	0	0	0
	GRC_10	357000	0	0	1	0	0	0	0	0	0	0	0	0
	GRC_10	358000	0	0	1	0	0	0	0	0	0	0	0	0
	GRC_10	359000	0	0	1	0	0	0	0	0	0	0	0	0
	GRC_10	360000	0	0	1	0	0	0	0	0	0	0	0	0
	GRC_10	361000	0	0	1	0	0	0	0	0	0	0	0	0
	GRC_10	362000	0	0	1	0	0	0	0	0	0	0	0	0
	GRC_10	363000	0	0	1	0	0	0	0	0	0	0	0	0
	GRC_10	364000	0	0	1	0	0	0	0	0	0	0	0	0
	GRC_10	365000	0	0	1	0	0	0	0	0	0	0	0	0
	GRC_10	366000	0	0	1	0	0	0	0	0	0	0	0	0
	GRC_10	367000	0	0	1	0	0	0	0	0	0	0	0	0
	GRC_10	368000	0	0	1	0	0	0	0	0	0	0	0	0
	GRC_10	369000	0	0	1	0	0	0	0	0	0	0	0	0
	GRC_10	370000	0	0	1	0	0	0	0	0	0	0	0	0
	GRC_10	371000	0	0	0	0	0	0	0	0	0	0	1	0
	GRC_3830	0	0	0	0	0	0	1	0	0	0	0	0	0
	GRC_3830	1000	0	0	0	0	0	1	0	0	0	0	0	0
	GRC_3830	2000	0	0	0	0	0	1	0	0	0	0	0	0
	GRC_3830	3000	0	0	0	0	0	1	0	0	0	0	0	0
	GRC_3830	4000	0	0	0	0	0	1	0	0	0	0	0	0
	GRC_3830	5000	0	0	0	0	0	1	0	0	0	0	0	0
	GRC_3830	6000	0	0	0	0	0	1	0	0	0	0	0	0
	GRC_3830	7000	0	0	0	0	0	1	0	0	0	0	0	0
	GRC_3830	8000	0	0	0	0	0	1	0	0	0	0	0	0
	GRC_3830	9000	0	0	0	0	0	1	0	0	0	0	0	0
	GRC_3830	10000	0	0	0	0	0	1	0	0	0	0	0	0
	GRC_3830	11000	0	0	0	0	0	1	0	0	0	0	0	0
	GRC_3830	12000	0	0	0	0	0	1	0	0	0	0	0	0
	GRC_3830	13000	0	0	0	0	0	1	0	0	0	0	0	0
	GRC_3830	14000	0	0	0	0	0	1	0	0	0	0	0	0
	GRC_3830	15000	0	0	0	0	0	1	0	0	0	0	0	0
	GRC_3830	16000	0	0	0	0	0	1	0	0	0	0	0	0
	GRC_3830	17000	0	0	0	0	0	1	0	0	0	0	0	0
	GRC_3830	18000	0	0	0	0	0	1	0	0	0	0	0	0
	GRC_3830	19000	0	0	0	0	0	1	0	0	0	0	0	0
	GRC_3830	20000	0	0	0	0	0	1	0	0	0	0	0	0
	GRC_3830	21000	0	0	0	0	0	1	0	0	0	0	0	0
	GRC_3830	22000	0	0	0	0	0	1	0	0	0	0	0	0
	GRC_3830	23000	0	0	0	0	0	1	0	0	0	0	0	0
	GRC_3830	24000	0	0	0	0	0	1	0	0	0	0	0	0
	GRC_3830	25000	0	0	0	0	0	1	0	0	0	0	0	0
	GRC_3830	26000	0	0	0	0	0	1	0	0	0	0	0	0
	GRC_3830	27000	1	0	0	0	0	0	0	0	0	0	0	0
	GRC_3830	28000	1	0	0	0	0	0	0	0	0	0	0	0
	GRC_3830	29000	1	0	0	0	0	0	0	0	0	0	0	0
	GRC_3830	30000	1	0	0	0	0	0	0	0	0	0	0	0
	GRC_3830	31000	1	0	0	0	0	0	0	0	0	0	0	0
	GRC_3830	32000	1	0	0	0	0	0	0	0	0	0	0	0
	GRC_3830	33000	1	0	0	0	0	0	0	0	0	0	0	0
	GRC_3830	34000	1	0	0	0	0	0	0	0	0	0	0	0
	GRC_3830	35000	1	0	0	0	0	0	0	0	0	0	0	0
	GRC_3830	36000	1	0	0	0	0	0	0	0	0	0	0	0
	GRC_3830	37000	1	0	0	0	0	0	0	0	0	0	0	0
	GRC_3830	38000	1	0	0	0	0	0	0	0	0	0	0	0
	GRC_3830	39000	1	0	0	0	0	0	0	0	0	0	0	0
	GRC_3830	40000	1	0	0	0	0	0	0	0	0	0	0	0
	GRC_3830	41000	1	0	0	0	0	0	0	0	0	0	0	0
	GRC_3830	42000	1	0	0	0	0	0	0	0	0	0	0	0
	GRC_3830	43000	1	0	0	0	0	0	0	0	0	0	0	0
	GRC_3830	44000	1	0	0	0	0	0	0	0	0	0	0	0
	GRC_3830	45000	1	0	0	0	0	0	0	0	0	0	0	0
	GRC_3830	46000	1	0	0	0	0	0	0	0	0	0	0	0
	GRC_3830	47000	1	0	0	0	0	0	0	0	0	0	0	0
	GRC_3830	48000	1	0	0	0	0	0	0	0	0	0	0	0
	GRC_3830	49000	1	0	0	0	0	0	0	0	0	0	0	0
	GRC_3830	50000	1	0	0	0	0	0	0	0	0	0	0	0
	GRC_3830	51000	1	0	0	0	0	0	0	0	0	0	0	0
	GRC_3830	52000	1	0	0	0	0	0	0	0	0	0	0	0
	GRC_3830	53000	1	0	0	0	0	0	0	0	0	0	0	0
	GRC_3830	54000	1	0	0	0	0	0	0	0	0	0	0	0
	GRC_3830	55000	1	0	0	0	0	0	0	0	0	0	0	0
	GRC_3830	56000	1	0	0	0	0	0	0	0	0	0	0	0
	GRC_3830	57000	1	0	0	0	0	0	0	0	0	0	0	0
	GRC_3830	58000	1	0	0	0	0	0	0	0	0	0	0	0
	GRC_3830	59000	1	0	0	0	0	0	0	0	0	0	0	0
	GRC_3830	60000	1	0	0	0	0	0	0	0	0	0	0	0
	GRC_3830	61000	1	0	0	0	0	0	0	0	0	0	0	0
	GRC_3830	62000	1	0	0	0	0	0	0	0	0	0	0	0
	GRC_3830	63000	1	0	0	0	0	0	0	0	0	0	0	0
	GRC_3830	64000	1	0	0	0	0	0	0	0	0	0	0	0
	GRC_3830	65000	1	0	0	0	0	0	0	0	0	0	0	0
	GRC_3830	66000	1	0	0	0	0	0	0	0	0	0	0	0
	GRC_3830	67000	1	0	0	0	0	0	0	0	0	0	0	0
	GRC_3830	68000	1	0	0	0	0	0	0	0	0	0	0	0
	GRC_3830	69000	1	0	0	0	0	0	0	0	0	0	0	0
	GRC_3830	70000	1	0	0	0	0	0	0	0	0	0	0	0
	GRC_3830	71000	1	0	0	0	0	0	0	0	0	0	0	0
	GRC_3830	72000	1	0	0	0	0	0	0	0	0	0	0	0
	GRC_3830	73000	1	0	0	0	0	0	0	0	0	0	0	0
	GRC_3830	74000	1	0	0	0	0	0	0	0	0	0	0	0
	GRC_3830	75000	1	0	0	0	0	0	0	0	0	0	0	0
	GRC_3830	76000	1	0	0	0	0	0	0	0	0	0	0	0
	GRC_3830	77000	1	0	0	0	0	0	0	0	0	0	0	0
	GRC_3830	78000	1	0	0	0	0	0	0	0	0	0	0	0
	GRC_3830	79000	1	0	0	0	0	0	0	0	0	0	0	0
	GRC_3830	80000	1	0	0	0	0	0	0	0	0	0	0	0
	GRC_3830	81000	1	0	0	0	0	0	0	0	0	0	0	0
	GRC_3830	82000	1	0	0	0	0	0	0	0	0	0	0	0
	GRC_3830	83000	1	0	0	0	0	0	0	0	0	0	0	0
	GRC_3830	84000	1	0	0	0	0	0	0	0	0	0	0	0
	GRC_3830	85000	1	0	0	0	0	0	0	0	0	0	0	0
	GRC_3830	86000	1	0	0	0	0	0	0	0	0	0	0	0
	GRC_3830	87000	1	0	0	0	0	0	0	0	0	0	0	0
	GRC_3830	88000	1	0	0	0	0	0	0	0	0	0	0	0
	GRC_3830	89000	1	0	0	0	0	0	0	0	0	0	0	0
	GRC_3830	90000	1	0	0	0	0	0	0	0	0	0	0	0
	GRC_3830	91000	1	0	0	0	0	0	0	0	0	0	0	0
	GRC_3830	92000	1	0	0	0	0	0	0	0	0	0	0	0
	GRC_55	0	1	0	0	0	0	0	0	0	0	0	0	0
	GRC_55	1000	1	0	0	0	0	0	0	0	0	0	0	0
	GRC_55	2000	1	0	0	0	0	0	0	0	0	0	0	0
	GRC_55	3000	1	0	0	0	0	0	0	0	0	0	0	0
	GRC_55	4000	0	0	0	0	0	0	0	0	0	1	0	0
	GRC_55	5000	0	0	0	0	0	0	0	0	0	1	0	0
	GRC_55	6000	0	0	0	0	0	0	0	0	0	1	0	0
	GRC_55	7000	0	0	0	0	0	0	0	0	0	1	0	0
	GRC_55	8000	0	0	0	0	0	0	0	0	0	1	0	0
	GRC_55	9000	0	0	0	0	0	0	0	0	0	1	0	0
	GRC_55	10000	0	0	0	0	0	0	0	0	0	1	0	0
	GRC_55	11000	0	0	0	0	0	0	0	0	0	1	0	0
	GRC_55	12000	0	0	0	0	0	0	0	0	0	1	0	0
	GRC_55	13000	0	0	0	0	0	0	0	0	0	1	0	0
	GRC_55	14000	0	0	0	0	0	0	0	0	0	1	0	0
	GRC_55	15000	0	0	0	0	0	0	0	0	0	0	0	1
	GRC_55	16000	0	0	0	0	0	0	0	0	0	0	0	1
	GRC_55	17000	0	0	0	0	0	0	0	0	0	0	0	1
	GRC_55	18000	0	0	0	0	0	0	0	0	0	0	0	1
	GRC_55	19000	0	0	0	0	0	0	0	0	0	0	0	1
	GRC_55	20000	0	0	0	0	0	0	0	0	0	0	0	1
	GRC_55	21000	0	0	0	0	0	0	0	0	0	0	0	1
	GRC_55	22000	0	0	0	0	0	0	0	0	0	0	0	1
	GRC_55	23000	0	0	0	0	0	0	0	0	0	0	0	1
	GRC_55	24000	0	0	0	0	0	0	0	0	0	0	0	1
	GRC_55	25000	0	0	0	0	0	0	0	0	0	0	0	1
	GRC_55	26000	0	0	0	0	0	0	0	0	0	0	0	1
	GRC_55	27000	0	0	0	0	0	0	0	0	0	0	0	1
	GRC_55	28000	0	0	0	0	0	0	0	0	0	0	0	1
	GRC_55	29000	0	0	0	0	0	0	0	0	0	0	0	1
	GRC_55	30000	0	0	0	0	0	0	0	0	0	0	0	1
	GRC_55	31000	0	0	0	0	0	0	0	0	0	0	0	1
	GRC_55	32000	0	0	0	0	0	0	0	0	0	0	0	1
	GRC_55	33000	0	0	0	0	0	0	0	0	0	0	0	1
	GRC_55	34000	0	0	0	0	0	0	0	0	0	0	0	1
	GRC_55	35000	0	0	0	0	0	0	0	0	0	0	0	1
	GRC_55	36000	0	0	0	0	0	0	0	0	0	0	0	1
	GRC_55	37000	0	0	0	0	0	0	0	0	0	0	0	1
	GRC_55	38000	0	0	0	0	0	0	0	0	0	0	0	1
	GRC_55	39000	0	0	0	0	0	0	0	0	0	0	0	1
	GRC_55	40000	0	0	0	0	0	0	0	0	0	1	0	0
	GRC_55	41000	0	0	0	0	0	0	0	0	0	1	0	0
	GRC_55	42000	0	0	0	0	0	0	0	0	0	1	0	0
	GRC_55	43000	0	0	0	0	0	0	0	0	0	1	0	0
	GRC_55	44000	0	0	0	0	0	0	0	0	0	1	0	0
	GRC_55	45000	0	0	0	0	0	0	0	0	0	1	0	0
	GRC_55	46000	0	0	0	0	0	0	0	0	0	1	0	0
	GRC_55	47000	0	0	0	0	0	0	0	0	0	1	0	0
	GRC_55	48000	0	0	0	0	0	0	0	0	0	1	0	0
	GRC_55	49000	0	0	0	0	0	0	0	0	0	1	0	0
	GRC_55	50000	0	0	0	0	0	0	0	0	0	1	0	0
	GRC_55	51000	0	0	0	0	0	0	0	0	0	1	0	0
	GRC_55	52000	0	0	0	0	0	0	0	0	0	1	0	0
	GRC_55	53000	0	0	0	0	0	0	0	0	0	1	0	0
	GRC_55	54000	0	0	0	0	0	0	0	0	0	1	0	0
	GRC_55	55000	0	0	0	0	0	0	0	0	0	1	0	0
	GRC_55	56000	0	0	0	0	0	0	0	0	0	1	0	0
	GRC_55	57000	0	0	0	0	0	0	0	0	0	1	0	0
	GRC_55	58000	0	0	0	0	0	0	0	0	0	1	0	0
	GRC_55	59000	0	0	0	0	0	0	0	0	0	1	0	0
	GRC_55	60000	0	0	0	0	0	0	0	0	0	1	0	0
	GRC_55	61000	0	0	0	0	0	0	0	0	0	1	0	0
	GRC_55	62000	0	0	0	0	0	0	0	0	0	1	0	0
	GRC_55	63000	0	0	0	0	0	0	0	0	0	1	0	0
	GRC_55	64000	0	0	0	0	0	0	0	0	0	1	0	0
	GRC_55	65000	0	0	0	0	0	0	0	0	0	1	0	0
	GRC_55	66000	0	0	0	0	0	0	0	0	0	1	0	0
	GRC_55	67000	0	0	0	0	0	0	0	0	0	1	0	0
	GRC_55	68000	0	0	0	0	0	0	0	0	0	1	0	0
	GRC_55	69000	0	0	0	0	0	0	0	0	0	1	0	0
	GRC_55	70000	0	0	0	0	0	0	0	0	0	1	0	0
	GRC_55	71000	0	0	0	0	0	0	0	0	0	1	0	0
	GRC_55	72000	0	0	0	0	0	0	0	0	0	1	0	0
	GRC_55	73000	0	0	0	0	0	0	0	0	0	1	0	0
	GRC_55	74000	0	0	0	0	0	0	0	0	0	1	0	0
	GRC_55	75000	0	0	0	0	0	0	0	0	0	1	0	0
	GRC_55	76000	0	0	0	0	0	0	0	0	0	1	0	0
	GRC_55	77000	0	0	0	0	0	0	0	0	0	1	0	0
	GRC_55	78000	0	0	0	0	0	0	0	0	0	1	0	0
	GRC_55	79000	0	0	0	0	0	0	0	0	0	1	0	0
	GRC_55	80000	0	0	0	0	0	0	0	0	0	1	0	0
	GRC_55	81000	0	0	0	0	0	0	0	0	0	1	0	0
	GRC_55	82000	0	0	0	0	0	0	0	0	0	1	0	0
	GRC_55	83000	0	0	0	0	0	0	0	0	0	1	0	0
	GRC_55	84000	0	0	0	0	0	0	0	0	0	1	0	0
	GRC_3817	0	0	0	0	0	0	0	0	1	0	0	0	0
	GRC_3817	1000	0	0	0	0	0	0	0	1	0	0	0	0
	GRC_3817	2000	0	0	0	0	0	0	0	1	0	0	0	0
	GRC_3817	3000	0	0	0	0	0	0	0	1	0	0	0	0
	GRC_3817	4000	0	0	0	0	0	0	0	1	0	0	0	0
	GRC_3817	5000	0	0	0	0	0	0	0	1	0	0	0	0
	GRC_3817	6000	0	0	0	0	0	0	0	1	0	0	0	0
	GRC_3817	7000	0	0	0	0	0	0	0	1	0	0	0	0
	GRC_3817	8000	0	0	0	0	0	0	0	1	0	0	0	0
	GRC_3817	9000	0	0	0	0	0	0	0	1	0	0	0	0
	GRC_3817	10000	0	0	0	0	0	0	0	1	0	0	0	0
	GRC_3817	11000	0	0	0	0	0	0	0	1	0	0	0	0
	GRC_3817	12000	0	0	0	0	0	0	0	1	0	0	0	0
	GRC_3817	13000	0	0	0	0	0	0	0	1	0	0	0	0
	GRC_3817	14000	1	0	0	0	0	0	0	0	0	0	0	0
	GRC_3817	15000	1	0	0	0	0	0	0	0	0	0	0	0
	GRC_3817	16000	1	0	0	0	0	0	0	0	0	0	0	0
	GRC_3817	17000	1	0	0	0	0	0	0	0	0	0	0	0
	GRC_3817	18000	1	0	0	0	0	0	0	0	0	0	0	0
	GRC_3817	19000	1	0	0	0	0	0	0	0	0	0	0	0
	GRC_3817	20000	1	0	0	0	0	0	0	0	0	0	0	0
	GRC_3817	21000	1	0	0	0	0	0	0	0	0	0	0	0
	GRC_3817	22000	1	0	0	0	0	0	0	0	0	0	0	0
	GRC_3817	23000	1	0	0	0	0	0	0	0	0	0	0	0
	GRC_3817	24000	1	0	0	0	0	0	0	0	0	0	0	0
	GRC_3817	25000	1	0	0	0	0	0	0	0	0	0	0	0
	GRC_3817	26000	1	0	0	0	0	0	0	0	0	0	0	0
	GRC_3817	27000	1	0	0	0	0	0	0	0	0	0	0	0
	GRC_3817	28000	1	0	0	0	0	0	0	0	0	0	0	0
	GRC_3817	29000	1	0	0	0	0	0	0	0	0	0	0	0
	GRC_3817	30000	1	0	0	0	0	0	0	0	0	0	0	0
	GRC_3817	31000	1	0	0	0	0	0	0	0	0	0	0	0
	GRC_3817	32000	1	0	0	0	0	0	0	0	0	0	0	0
	GRC_3817	33000	1	0	0	0	0	0	0	0	0	0	0	0
	GRC_3817	34000	1	0	0	0	0	0	0	0	0	0	0	0
	GRC_3817	35000	1	0	0	0	0	0	0	0	0	0	0	0
	GRC_3817	36000	1	0	0	0	0	0	0	0	0	0	0	0
	GRC_3817	37000	1	0	0	0	0	0	0	0	0	0	0	0
	GRC_3817	38000	1	0	0	0	0	0	0	0	0	0	0	0
	GRC_3817	39000	1	0	0	0	0	0	0	0	0	0	0	0
	GRC_3817	40000	1	0	0	0	0	0	0	0	0	0	0	0
	GRC_3817	41000	1	0	0	0	0	0	0	0	0	0	0	0
	GRC_3817	42000	1	0	0	0	0	0	0	0	0	0	0	0
	GRC_3817	43000	1	0	0	0	0	0	0	0	0	0	0	0
	GRC_3817	44000	1	0	0	0	0	0	0	0	0	0	0	0
	GRC_3817	45000	1	0	0	0	0	0	0	0	0	0	0	0
	GRC_3817	46000	1	0	0	0	0	0	0	0	0	0	0	0
	GRC_3817	47000	1	0	0	0	0	0	0	0	0	0	0	0
	GRC_3817	48000	1	0	0	0	0	0	0	0	0	0	0	0
	GRC_3817	49000	1	0	0	0	0	0	0	0	0	0	0	0
	GRC_3817	50000	1	0	0	0	0	0	0	0	0	0	0	0
	GRC_3817	51000	1	0	0	0	0	0	0	0	0	0	0	0
	GRC_3817	52000	1	0	0	0	0	0	0	0	0	0	0	0
	GRC_3817	53000	1	0	0	0	0	0	0	0	0	0	0	0
	GRC_3817	54000	1	0	0	0	0	0	0	0	0	0	0	0
	GRC_3817	55000	1	0	0	0	0	0	0	0	0	0	0	0
	GRC_3817	56000	1	0	0	0	0	0	0	0	0	0	0	0
	GRC_3817	57000	1	0	0	0	0	0	0	0	0	0	0	0
	GRC_3817	58000	1	0	0	0	0	0	0	0	0	0	0	0

## Sheet: Supp Figure 6
								Presnce/absence bars
Bar Charts	Values							XP_016152434.1			XP_016156305.1			XP_005045813.1			XP_016161200.1			XP_016153812.1			XP_005055244.1			XP_016160749.1			XP_016154342.1			XP_005062300.2
Genes	LM1	LM2	LM3	LL1	LL2	LL3		Bp position	LM	LL	Bp position	LM	LL	Bp position	LM	LL	Bp position	LM	LL	Bp position	LM	LL	Bp position	LM	LL	Bp position	LM	LL	Bp position	LM	LL	Bp position	LM	LL
XP_016152434.1	0	1.80357	0	9.09233	17.3709	18.3542		0	0	0	0	0	0	0	0	0	0	0	0	0	0	0	0	0	0	0	0	0	0	0	0	0	0	0
XP_016156305.1	2.68555	5.83266	4.26194	1.43112	3.46898	3.30241		1	0	1	1	1	1	1	1	0	1	0	0	1	0	0	1	0	0	1	1	0	1	0	0	1	0	0
XP_005045813.1	1.04012	1.12343	1.19773	0.515217	1.76891	1.58499		2	0	1	2	1	1	2	1	0	2	0	0	2	0	0	2	0	0	2	1	0	2	0	0	2	0	0
XP_016161200.1	2.40288	12.963	4.48028	0.402767	9.64249	1.39961		3	0	1	3	1	1	3	1	1	3	0	0	3	0	0	3	0	0	3	1	0	3	0	0	3	0	0
XP_016153812.1	10.8674	12.288	10.9792	4.8675	11.8066	6.04055		4	0	1	4	1	1	4	1	1	4	0	0	4	0	0	4	0	0	4	1	0	4	0	0	4	0	0
XP_005055244.1	0	0.867445	0	9.09236	16.7745	18.3542		5	0	1	5	1	1	5	1	1	5	0	0	5	0	0	5	0	0	5	1	0	5	0	0	5	0	0
XP_016160749.1	0	2.16619	0.0880694	0	20.8031	0		6	0	1	6	1	1	6	1	1	6	0	0	6	0	0	6	0	0	6	1	0	6	0	0	6	0	0
XP_016154342.1	1.13535	2.20813	1.93765	0.1726	8.43484	1.81021		7	0	1	7	1	1	7	1	1	7	1	1	7	0	0	7	0	0	7	1	0	7	0	0	7	0	0
XP_005062300.2	0	5.82864	0.541051	1.686	11.1185	3.83736		8	0	1	8	1	1	8	1	1	8	1	1	8	0	0	8	0	0	8	1	0	8	0	0	8	0	0
								9	0	1	9	1	1	9	1	1	9	1	1	9	0	0	9	0	0	9	1	0	9	0	0	9	0	0
								10	0	1	10	1	1	10	1	1	10	1	1	10	0	0	10	0	0	10	1	0	10	0	0	10	0	0
								11	0	1	11	1	1	11	1	1	11	1	1	11	0	0	11	0	0	11	1	0	11	0	0	11	0	0
								12	0	1	12	1	1	12	1	1	12	1	1	12	0	0	12	0	0	12	1	0	12	0	0	12	0	0
								13	0	1	13	1	1	13	1	1	13	1	1	13	0	0	13	0	0	13	1	0	13	0	0	13	0	0
								14	0	1	14	1	1	14	1	1	14	1	1	14	0	0	14	0	0	14	1	0	14	0	0	14	0	0
								15	0	1	15	1	1	15	1	1	15	1	1	15	0	0	15	0	0	15	1	0	15	0	0	15	0	0
								16	0	1	16	1	1	16	1	1	16	1	1	16	0	0	16	0	0	16	1	0	16	0	0	16	0	0
								17	0	1	17	1	1	17	1	1	17	1	1	17	0	0	17	0	0	17	1	0	17	0	0	17	0	0
								18	0	1	18	1	1	18	1	1	18	1	1	18	0	0	18	0	0	18	1	0	18	0	0	18	0	0
								19	0	1	19	1	1	19	1	1	19	1	1	19	0	0	19	0	0	19	1	0	19	0	0	19	0	0
								20	0	1	20	1	1	20	1	1	20	1	1	20	0	0	20	0	0	20	1	0	20	0	0	20	0	0
								21	0	1	21	1	1	21	1	1	21	1	1	21	0	0	21	0	0	21	1	0	21	0	0	21	0	0
								22	0	1	22	1	1	22	1	1	22	1	1	22	0	0	22	0	0	22	1	0	22	0	0	22	0	0
								23	0	1	23	1	1	23	1	1	23	1	1	23	0	0	23	0	0	23	1	0	23	0	0	23	0	0
								24	0	1	24	1	1	24	1	1	24	1	1	24	0	0	24	0	0	24	1	0	24	0	0	24	0	0
								25	0	1	25	1	1	25	1	1	25	1	1	25	0	0	25	0	0	25	1	0	25	0	0	25	0	0
								26	0	1	26	1	1	26	1	1	26	1	1	26	0	0	26	0	0	26	1	0	26	0	0	26	0	0
								27	0	1	27	1	1	27	1	1	27	1	1	27	0	0	27	0	0	27	1	0	27	0	0	27	0	0
								28	0	1	28	1	1	28	1	1	28	1	1	28	0	0	28	0	0	28	1	0	28	0	0	28	0	0
								29	0	1	29	1	1	29	1	1	29	1	1	29	0	0	29	0	0	29	1	0	29	0	0	29	0	0
								30	0	1	30	1	1	30	1	1	30	1	1	30	0	0	30	0	0	30	1	0	30	0	0	30	0	0
								31	0	1	31	1	1	31	1	1	31	1	1	31	0	0	31	0	0	31	1	0	31	0	0	31	0	0
								32	0	1	32	1	1	32	1	1	32	1	1	32	0	0	32	0	0	32	1	0	32	0	0	32	0	0
								33	0	1	33	1	1	33	1	1	33	1	1	33	0	0	33	0	0	33	1	0	33	0	0	33	0	0
								34	0	1	34	1	1	34	1	1	34	1	1	34	0	0	34	0	0	34	1	0	34	0	0	34	0	0
								35	0	1	35	1	1	35	1	1	35	1	1	35	0	0	35	0	0	35	1	0	35	0	0	35	0	0
								36	0	1	36	1	1	36	1	1	36	1	1	36	0	0	36	0	0	36	1	0	36	0	0	36	0	0
								37	0	1	37	1	1	37	1	1	37	1	1	37	0	0	37	0	0	37	1	0	37	0	0	37	0	0
								38	0	1	38	1	1	38	1	1	38	1	1	38	0	0	38	0	0	38	1	0	38	0	0	38	0	0
								39	0	1	39	1	1	39	1	1	39	1	1	39	0	0	39	0	0	39	1	0	39	0	0	39	0	0
								40	0	1	40	1	1	40	1	1	40	1	1	40	0	0	40	0	0	40	1	0	40	0	0	40	0	0
								41	0	1	41	1	1	41	1	1	41	1	1	41	0	0	41	0	0	41	1	0	41	0	0	41	0	0
								42	0	1	42	1	1	42	1	1	42	1	1	42	0	0	42	0	0	42	1	0	42	0	0	42	0	0
								43	0	1	43	1	1	43	1	1	43	1	1	43	0	0	43	0	0	43	1	0	43	0	0	43	0	0
								44	0	1	44	1	1	44	1	1	44	1	1	44	0	0	44	0	0	44	1	0	44	0	0	44	0	0
								45	0	1	45	1	1	45	1	1	45	1	1	45	0	0	45	0	0	45	1	0	45	0	0	45	0	0
								46	0	1	46	1	1	46	1	1	46	1	1	46	0	0	46	0	0	46	1	0	46	0	0	46	0	0
								47	0	1	47	1	1	47	1	1	47	1	1	47	0	0	47	0	0	47	1	0	47	0	0	47	0	0
								48	0	1	48	1	1	48	1	1	48	1	1	48	0	0	48	0	0	48	1	0	48	0	0	48	0	0
								49	0	1	49	1	1	49	1	1	49	1	1	49	0	0	49	0	0	49	1	0	49	0	0	49	0	0
								50	0	1	50	1	1	50	1	1	50	1	1	50	0	0	50	0	0	50	1	0	50	0	0	50	0	0
								51	0	1	51	1	1	51	1	1	51	1	1	51	0	0	51	0	0	51	1	0	51	0	0	51	0	0
								52	0	1	52	1	1	52	1	1	52	1	1	52	0	0	52	0	0	52	1	0	52	0	0	52	0	0
								53	0	1	53	1	1	53	1	1	53	1	1	53	0	0	53	0	0	53	1	0	53	0	0	53	0	0
								54	0	1	54	1	1	54	1	1	54	1	1	54	0	0	54	0	0	54	1	0	54	0	0	54	0	0
								55	0	1	55	1	1	55	1	1	55	1	1	55	0	0	55	0	0	55	1	0	55	0	0	55	0	0
								56	0	1	56	1	1	56	1	1	56	1	1	56	0	0	56	0	0	56	1	0	56	0	0	56	0	0
								57	0	1	57	1	1	57	1	1	57	1	1	57	0	0	57	0	0	57	1	0	57	0	0	57	0	0
								58	0	1	58	1	1	58	1	1	58	1	1	58	0	0	58	0	0	58	1	0	58	0	0	58	0	0
								59	0	1	59	1	1	59	1	1	59	1	1	59	0	0	59	0	0	59	1	0	59	0	0	59	0	0
								60	0	1	60	1	1	60	1	1	60	1	1	60	0	0	60	0	0	60	1	0	60	0	0	60	0	0
								61	0	1	61	1	1	61	1	1	61	1	1	61	0	0	61	0	0	61	1	0	61	0	0	61	0	0
								62	0	1	62	1	1	62	1	1	62	1	1	62	0	0	62	0	0	62	1	0	62	0	0	62	0	0
								63	0	1	63	1	1	63	1	1	63	1	1	63	0	0	63	0	0	63	1	0	63	0	0	63	0	0
								64	0	1	64	1	1	64	1	1	64	1	1	64	0	0	64	0	0	64	1	0	64	0	0	64	0	0
								65	0	1	65	1	1	65	1	1	65	1	1	65	0	0	65	0	0	65	1	0	65	0	0	65	0	0
								66	0	1	66	1	1	66	1	1	66	1	1	66	0	0	66	0	0	66	0	0	66	0	0	66	0	0
								67	0	1	67	1	1	67	1	1	67	1	1	67	0	0	67	0	0	67	0	0	67	0	0	67	0	0
								68	0	1	68	1	1	68	1	1	68	1	1	68	0	0	68	0	0	68	0	0	68	0	0	68	0	0
								69	0	1	69	1	1	69	1	1	69	1	1	69	0	0	69	0	0	69	0	0	69	0	0	69	0	0
								70	0	1	70	1	1	70	1	1	70	1	1	70	0	0	70	0	0	70	0	0	70	0	0	70	0	0
								71	0	1	71	1	1	71	1	1	71	1	1	71	0	0	71	0	0	71	0	0	71	0	0	71	0	0
								72	0	1	72	1	1	72	1	1	72	1	1	72	0	0	72	0	0	72	0	0	72	0	0	72	0	0
								73	0	1	73	1	1	73	1	1	73	1	1	73	0	0	73	0	0	73	0	0	73	0	0	73	0	0
								74	0	1	74	1	1	74	1	1	74	1	1	74	0	0	74	0	0	74	0	0	74	0	0	74	0	0
								75	0	1	75	1	1	75	1	1	75	1	1	75	0	0	75	0	0	75	0	0	75	0	0	75	0	0
								76	0	1	76	1	1	76	1	1	76	1	1	76	0	0	76	0	0	76	0	0	76	0	0	76	0	0
								77	0	1	77	1	1	77	1	1	77	1	1	77	0	0	77	0	0	77	0	0	77	0	0	77	0	0
								78	0	1	78	1	1	78	1	1	78	1	1	78	0	0	78	0	0	78	0	0	78	0	0	78	0	0
								79	0	1	79	1	1	79	1	1	79	1	1	79	0	0	79	0	0	79	0	0	79	0	0	79	0	0
								80	0	1	80	1	1	80	1	1	80	1	1	80	0	0	80	0	0	80	0	0	80	0	0	80	0	0
								81	0	1	81	1	1	81	1	1	81	1	1	81	0	0	81	0	0	81	0	0	81	0	0	81	0	0
								82	0	1	82	1	1	82	1	1	82	1	1	82	0	0	82	0	0	82	0	0	82	0	0	82	0	0
								83	0	1	83	1	1	83	1	1	83	1	1	83	0	0	83	0	0	83	0	0	83	0	0	83	0	0
								84	0	1	84	1	1	84	1	1	84	1	1	84	0	0	84	0	0	84	0	0	84	0	0	84	0	0
								85	0	1	85	1	1	85	1	1	85	1	1	85	0	0	85	0	0	85	0	0	85	0	0	85	0	0
								86	0	1	86	1	1	86	1	1	86	1	1	86	0	0	86	0	0	86	0	0	86	0	0	86	0	0
								87	0	1	87	1	1	87	1	1	87	1	1	87	0	0	87	0	0	87	0	0	87	0	0	87	0	0
								88	0	1	88	1	1	88	1	1	88	1	1	88	0	0	88	0	0	88	0	0	88	0	0	88	0	0
								89	0	1	89	1	1	89	1	1	89	1	1	89	0	0	89	0	0	89	0	0	89	0	0	89	0	0
								90	0	1	90	1	1	90	1	1	90	1	1	90	0	0	90	0	0	90	0	0	90	0	0	90	0	0
								91	0	1	91	1	1	91	1	1	91	1	1	91	0	0	91	0	0	91	0	0	91	0	0	91	0	0
								92	0	1	92	1	1	92	1	1	92	1	1	92	0	0	92	0	0	92	0	0	92	0	0	92	0	0
								93	0	1	93	1	1	93	1	1	93	1	1	93	0	0	93	0	0	93	0	0	93	0	0	93	0	0
								94	0	1	94	1	1	94	1	1	94	1	1	94	0	0	94	0	0	94	0	0	94	0	0	94	0	0
								95	0	1	95	1	1	95	1	1	95	1	1	95	0	0	95	0	0	95	0	0	95	0	0	95	0	0
								96	0	1	96	1	1	96	1	1	96	1	1	96	0	0	96	0	0	96	0	0	96	0	0	96	0	0
								97	0	1	97	1	1	97	1	1	97	1	1	97	0	0	97	0	0	97	0	0	97	0	0	97	0	0
								98	0	1	98	1	1	98	1	1	98	1	1	98	0	0	98	0	0	98	0	0	98	0	0	98	0	0
								99	0	1	99	1	1	99	1	1	99	1	1	99	0	0	99	0	0	99	0	0	99	0	0	99	0	0
								100	0	1	100	1	1	100	1	1	100	1	1	100	0	0	100	0	0	100	0	0	100	0	0	100	0	0
								101	0	1	101	1	1	101	1	1	101	1	1	101	0	0	101	0	0	101	0	0	101	0	0	101	0	0
								102	0	1	102	1	1	102	1	1	102	1	1	102	0	0	102	0	0	102	0	0	102	0	0	102	0	0
								103	0	1	103	1	1	103	1	1	103	1	1	103	0	0	103	0	0	103	0	0	103	0	0	103	0	0
								104	0	1	104	1	1	104	1	1	104	1	1	104	0	0	104	0	0	104	0	0	104	0	0	104	0	0
								105	0	1	105	1	1	105	1	1	105	1	1	105	0	0	105	0	0	105	0	0	105	0	0	105	0	0
								106	0	1	106	1	1	106	1	1	106	1	1	106	0	0	106	0	0	106	0	0	106	0	0	106	0	0
								107	0	1	107	1	1	107	1	1	107	1	1	107	0	0	107	0	0	107	0	0	107	0	0	107	0	0
								108	0	1	108	1	1	108	1	1	108	1	1	108	0	0	108	0	0	108	0	0	108	0	0	108	0	0
								109	0	1	109	1	1	109	1	1	109	1	1	109	0	0	109	0	0	109	0	0	109	0	0	109	0	0
								110	0	1	110	1	1	110	1	1	110	1	1	110	0	0	110	0	0	110	0	0	110	0	0	110	0	0
								111	0	1	111	1	1	111	1	1	111	1	1	111	0	0	111	0	0	111	0	0	111	0	0	111	0	0
								112	0	1	112	1	1	112	1	1	112	1	1	112	0	0	112	0	0	112	0	0	112	0	0	112	0	0
								113	0	1	113	1	1	113	1	1	113	1	1	113	0	0	113	0	0	113	0	0	113	0	0	113	0	0
								114	0	1	114	1	1	114	1	1	114	1	1	114	0	0	114	0	0	114	0	0	114	0	0	114	0	0
								115	0	1	115	1	1	115	1	1	115	1	1	115	0	0	115	0	0	115	0	0	115	0	0	115	0	0
								116	0	1	116	1	1	116	1	1	116	1	1	116	0	0	116	0	0	116	1	1	116	0	0	116	0	0
								117	0	1	117	1	1	117	1	1	117	1	1	117	0	0	117	0	0	117	1	1	117	0	0	117	0	0
								118	1	1	118	1	1	118	1	1	118	1	1	118	0	0	118	0	0	118	1	1	118	0	0	118	0	0
								119	1	1	119	1	1	119	1	1	119	1	1	119	0	0	119	0	0	119	1	1	119	0	0	119	0	0
								120	1	1	120	1	1	120	1	1	120	1	1	120	0	0	120	1	1	120	1	1	120	0	0	120	0	0
								121	1	1	121	1	1	121	1	1	121	1	1	121	0	0	121	1	1	121	1	1	121	0	0	121	0	0
								122	1	1	122	1	1	122	1	1	122	1	1	122	0	0	122	1	1	122	1	1	122	0	0	122	0	0
								123	1	1	123	1	1	123	1	1	123	1	1	123	0	0	123	1	1	123	1	1	123	0	0	123	0	0
								124	1	1	124	1	1	124	1	1	124	1	1	124	0	0	124	1	1	124	1	1	124	0	0	124	0	0
								125	1	1	125	1	1	125	1	1	125	1	1	125	0	0	125	1	1	125	1	1	125	0	0	125	0	0
								126	1	1	126	1	1	126	1	1	126	1	1	126	0	0	126	1	1	126	1	1	126	0	0	126	0	0
								127	1	1	127	1	1	127	1	1	127	1	1	127	0	0	127	1	1	127	1	1	127	0	0	127	0	0
								128	1	1	128	1	1	128	1	1	128	1	1	128	0	0	128	1	1	128	1	1	128	0	0	128	0	0
								129	1	1	129	1	1	129	1	1	129	1	1	129	0	0	129	1	1	129	1	1	129	0	0	129	0	0
								130	1	1	130	1	1	130	1	1	130	1	1	130	0	0	130	1	1	130	1	1	130	0	0	130	0	0
								131	1	1	131	1	1	131	1	1	131	1	1	131	0	0	131	1	1	131	1	1	131	0	0	131	0	0
								132	1	1	132	1	1	132	1	1	132	1	1	132	0	0	132	1	1	132	1	1	132	0	0	132	0	0
								133	1	1	133	1	1	133	1	1	133	1	1	133	0	0	133	1	1	133	1	1	133	0	0	133	0	0
								134	1	1	134	1	1	134	1	1	134	1	1	134	0	0	134	1	1	134	1	1	134	0	0	134	0	0
								135	1	1	135	1	1	135	1	1	135	1	1	135	0	0	135	1	1	135	1	1	135	0	0	135	0	0
								136	1	1	136	1	1	136	1	1	136	1	1	136	0	0	136	1	1	136	1	1	136	0	0	136	0	0
								137	1	1	137	1	1	137	1	1	137	1	1	137	0	0	137	1	1	137	1	1	137	0	0	137	0	0
								138	1	1	138	1	1	138	1	1	138	1	1	138	0	0	138	1	1	138	1	1	138	0	0	138	0	0
								139	1	1	139	1	1	139	1	1	139	1	1	139	0	0	139	1	1	139	1	1	139	0	0	139	0	0
								140	1	1	140	1	1	140	1	1	140	1	1	140	0	0	140	1	1	140	1	1	140	0	0	140	0	0
								141	1	1	141	1	1	141	1	1	141	1	1	141	0	0	141	1	1	141	1	1	141	0	0	141	0	0
								142	1	1	142	1	1	142	1	1	142	1	1	142	0	0	142	1	1	142	1	1	142	0	0	142	0	0
								143	1	1	143	1	1	143	1	0	143	1	1	143	0	0	143	1	1	143	1	1	143	0	0	143	0	0
								144	1	1	144	1	1	144	1	0	144	1	1	144	0	0	144	1	1	144	1	1	144	0	0	144	0	0
								145	1	1	145	1	1	145	1	0	145	1	1	145	0	0	145	1	1	145	1	1	145	0	0	145	0	0
								146	1	1	146	1	1	146	1	0	146	1	1	146	0	0	146	1	1	146	1	1	146	0	0	146	0	0
								147	1	1	147	1	1	147	1	0	147	1	1	147	0	0	147	1	1	147	1	1	147	0	0	147	0	0
								148	1	1	148	1	1	148	1	0	148	1	1	148	0	0	148	1	1	148	1	1	148	0	0	148	0	0
								149	1	1	149	1	1	149	1	0	149	1	1	149	0	0	149	1	1	149	1	1	149	0	0	149	0	0
								150	1	1	150	1	1	150	1	0	150	1	1	150	0	0	150	1	1	150	1	1	150	0	0	150	0	0
								151	1	1	151	1	1	151	1	0	151	1	1	151	0	0	151	1	1	151	1	1	151	0	0	151	0	0
								152	1	1	152	1	1	152	1	0	152	1	1	152	0	0	152	1	1	152	1	1	152	0	0	152	0	0
								153	1	1	153	1	1	153	1	0	153	1	1	153	0	0	153	1	1	153	1	1	153	0	0	153	0	0
								154	1	1	154	1	1	154	1	0	154	1	1	154	0	0	154	1	1	154	1	1	154	0	0	154	0	0
								155	1	1	155	1	1	155	1	0	155	1	1	155	0	0	155	1	1	155	1	1	155	0	0	155	0	0
								156	1	1	156	1	1	156	1	0	156	1	1	156	0	0	156	1	1	156	1	1	156	0	0	156	0	0
								157	1	1	157	1	1	157	1	0	157	1	1	157	0	0	157	1	1	157	1	1	157	0	0	157	0	0
								158	1	1	158	1	1	158	1	0	158	1	1	158	0	0	158	1	1	158	1	1	158	0	0	158	0	0
								159	1	1	159	1	1	159	1	0	159	1	1	159	0	0	159	1	1	159	1	1	159	0	0	159	0	0
								160	1	1	160	1	1	160	1	0	160	1	1	160	0	0	160	1	1	160	1	1	160	0	0	160	0	0
								161	1	1	161	1	1	161	1	0	161	1	1	161	0	0	161	1	1	161	1	1	161	0	0	161	0	0
								162	1	1	162	1	1	162	1	0	162	1	1	162	0	0	162	1	1	162	1	1	162	0	0	162	0	0
								163	1	1	163	1	1	163	1	0	163	1	1	163	0	0	163	1	1	163	1	1	163	0	0	163	0	0
								164	1	1	164	1	1	164	1	0	164	1	1	164	0	0	164	1	1	164	1	1	164	0	0	164	0	0
								165	1	1	165	1	1	165	1	0	165	1	1	165	0	0	165	1	1	165	1	1	165	0	0	165	0	0
								166	1	1	166	1	1	166	1	0	166	1	1	166	0	0	166	1	1	166	1	1	166	0	0	166	0	0
								167	1	1	167	1	1	167	1	0	167	1	1	167	0	0	167	1	1	167	1	1	167	0	0	167	0	0
								168	1	1	168	1	1	168	1	0	168	1	1	168	0	0	168	1	1	168	1	1	168	0	0	168	0	0
								169	1	1	169	1	1	169	1	0	169	1	1	169	0	0	169	1	1	169	1	1	169	0	0	169	0	0
								170	1	1	170	1	1	170	1	0	170	1	1	170	0	0	170	1	1	170	1	1	170	0	0	170	0	0
								171	1	1	171	1	1	171	1	0	171	1	1	171	0	0	171	1	1	171	1	1	171	0	0	171	0	0
								172	1	1	172	1	1	172	1	0	172	1	1	172	0	0	172	1	1	172	1	1	172	0	0	172	0	0
								173	1	1	173	1	1	173	1	0	173	1	1	173	0	0	173	1	1	173	1	1	173	0	0	173	0	0
								174	1	1	174	1	1	174	1	0	174	1	1	174	0	0	174	1	1	174	1	1	174	0	0	174	0	0
								175	1	1	175	1	1	175	1	0	175	1	1	175	0	0	175	1	1	175	1	1	175	0	0	175	0	0
								176	1	1	176	1	1	176	1	0	176	1	1	176	0	0	176	1	1	176	1	1	176	0	0	176	0	0
								177	1	1	177	1	1	177	1	0	177	1	1	177	0	0	177	1	1	177	1	1	177	0	0	177	0	0
								178	1	1	178	1	1	178	1	0	178	1	1	178	0	0	178	1	1	178	0	0	178	0	0	178	0	0
								179	1	1	179	1	1	179	1	0	179	1	1	179	0	0	179	1	1	179	0	0	179	0	0	179	0	0
								180	1	1	180	1	1	180	1	0	180	1	1	180	0	0	180	1	1	180	0	0	180	0	0	180	0	0
								181	1	1	181	1	1	181	1	0	181	1	1	181	0	0	181	1	1	181	0	0	181	0	0	181	0	0
								182	1	1	182	1	1	182	1	0	182	1	1	182	0	0	182	1	1	182	0	0	182	0	0	182	0	0
								183	1	1	183	1	1	183	1	0	183	1	1	183	0	0	183	1	1	183	0	0	183	0	0	183	0	0
								184	1	1	184	1	1	184	1	0	184	1	1	184	0	0	184	1	1	184	0	0	184	0	0	184	0	0
								185	1	1	185	1	1	185	1	0	185	1	1	185	0	0	185	1	1	185	0	0	185	0	0	185	0	0
								186	1	1	186	1	1	186	1	0	186	1	1	186	0	0	186	1	1	186	0	0	186	0	0	186	0	0
								187	1	1	187	1	1	187	1	0	187	1	1	187	0	0	187	1	1	187	0	0	187	0	0	187	0	0
								188	1	1	188	1	1	188	1	0	188	1	1	188	0	0	188	1	1	188	0	0	188	0	0	188	0	0
								189	1	1	189	1	1	189	1	0	189	1	1	189	0	0	189	1	1	189	0	0	189	0	0	189	0	0
								190	1	1	190	1	1	190	1	0	190	1	1	190	0	0	190	1	1	190	0	0	190	0	0	190	0	0
								191	1	1	191	1	1	191	1	0	191	1	1	191	0	0	191	1	1	191	0	0	191	0	0	191	0	0
								192	1	1	192	1	1	192	1	0	192	1	1	192	0	0	192	1	1	192	0	0	192	0	0	192	0	0
								193	1	1	193	1	1	193	1	0	193	1	1	193	0	0	193	1	1	193	0	0	193	0	0	193	0	0
								194	1	1	194	1	1	194	1	0	194	1	1	194	0	0	194	1	1	194	0	0	194	0	0	194	0	0
								195	1	1	195	1	1	195	1	0	195	1	1	195	0	0	195	1	1	195	0	0	195	0	0	195	0	0
								196	1	1	196	1	1	196	1	0	196	1	1	196	0	0	196	1	1	196	0	0	196	0	0	196	0	0
								197	1	1	197	1	1	197	1	0	197	1	1	197	0	0	197	1	1	197	0	0	197	0	0	197	0	0
								198	1	1	198	1	1	198	1	0	198	1	1	198	0	0	198	1	1	198	0	0	198	0	0	198	0	0
								199	1	1	199	1	1	199	1	0	199	1	1	199	0	0	199	1	1	199	0	0	199	0	0	199	0	0
								200	1	1	200	1	1	200	1	0	200	1	1	200	0	0	200	1	1	200	0	0	200	0	0	200	0	0
								201	1	1	201	1	1	201	1	0	201	1	1	201	0	0	201	1	1	201	0	0	201	0	0	201	0	0
								202	1	1	202	1	1	202	1	0	202	1	1	202	0	0	202	1	1	202	1	0	202	0	0	202	0	0
								203	1	1	203	1	1	203	1	0	203	1	1	203	0	0	203	1	1	203	1	0	203	0	0	203	0	0
								204	1	1	204	1	1	204	1	0	204	1	1	204	0	0	204	1	1	204	1	0	204	0	0	204	0	0
								205	1	1	205	1	1	205	1	0	205	1	1	205	0	0	205	1	1	205	1	0	205	0	0	205	0	0
								206	1	1	206	1	1	206	1	0	206	1	1	206	0	0	206	1	1	206	1	0	206	0	0	206	0	0
								207	1	1	207	1	1	207	1	0	207	1	1	207	0	0	207	1	1	207	1	0	207	0	0	207	0	0
								208	1	1	208	1	1	208	1	0	208	1	1	208	0	0	208	1	1	208	1	0	208	0	0	208	0	0
								209	1	1	209	1	1	209	1	0	209	1	1	209	0	0	209	1	1	209	1	0	209	0	0	209	0	0
								210	1	1	210	1	1	210	1	0	210	1	1	210	0	0	210	1	1	210	1	0	210	0	0	210	0	0
								211	1	1	211	1	1	211	1	0	211	1	1	211	0	0	211	1	1	211	1	0	211	0	0	211	0	0
								212	1	1	212	1	1	212	1	0	212	1	1	212	0	0	212	1	1	212	1	0	212	0	0	212	0	0
								213	1	1	213	1	1	213	1	0	213	1	1	213	0	0	213	1	1	213	1	0	213	0	0	213	0	0
								214	1	1	214	1	1	214	1	0	214	1	1	214	0	0	214	1	1	214	1	0	214	0	0	214	0	0
								215	1	1	215	1	1	215	1	0	215	1	1	215	0	0	215	1	1	215	1	0	215	0	0	215	0	0
								216	1	1	216	1	1	216	1	0	216	1	1	216	0	0	216	1	1	216	1	0	216	0	0	216	0	0
								217	1	1	217	1	1	217	1	0	217	1	1	217	0	0	217	1	1	217	1	0	217	0	0	217	0	0
								218	1	1	218	1	1	218	1	0	218	1	1	218	0	0	218	1	1	218	1	0	218	0	0	218	0	0
								219	1	1	219	1	1	219	1	0	219	1	1	219	0	0	219	1	1	219	1	0	219	0	0	219	0	0
								220	1	1	220	1	1	220	1	0	220	1	1	220	0	0	220	1	1	220	1	0	220	0	0	220	0	0
								221	1	1	221	1	1	221	1	0	221	1	1	221	0	0	221	1	1	221	1	0	221	0	0	221	0	0
								222	1	1	222	1	1	222	1	0	222	1	1	222	0	0	222	1	1	222	1	0	222	0	0	222	0	0
								223	1	1	223	1	1	223	1	0	223	1	1	223	0	0	223	1	1	223	1	0	223	0	0	223	0	0
								224	1	1	224	1	1	224	1	0	224	1	1	224	0	0	224	1	1	224	1	0	224	0	0	224	0	0
								225	1	1	225	1	1	225	1	0	225	1	1	225	0	0	225	1	1	225	1	0	225	0	0	225	0	0
								226	1	1	226	1	1	226	1	0	226	1	1	226	0	0	226	1	1	226	1	0	226	0	0	226	0	0
								227	1	1	227	1	1	227	1	0	227	1	1	227	0	0	227	1	1	227	1	0	227	0	0	227	0	0
								228	1	1	228	1	1	228	1	0	228	1	1	228	0	0	228	1	1	228	1	0	228	0	0	228	0	0
								229	1	1	229	1	1	229	1	0	229	1	1	229	0	0	229	1	1	229	1	0	229	0	0	229	0	0
								230	1	1	230	1	1	230	1	0	230	1	1	230	0	0	230	1	1	230	1	0	230	0	0	230	0	0
								231	1	1	231	1	1	231	1	0	231	1	1	231	0	0	231	1	1	231	1	0	231	0	0	231	0	0
								232	1	1	232	1	1	232	1	0	232	1	1	232	0	0	232	1	1	232	1	0	232	0	0	232	0	0
								233	1	1	233	1	1	233	1	0	233	1	1	233	0	0	233	1	1	233	1	0	233	0	0	233	0	0
								234	1	1	234	1	1	234	1	0	234	1	1	234	0	0	234	1	1	234	1	0	234	0	0	234	0	0
								235	1	1	235	1	1	235	1	0	235	1	1	235	0	0	235	1	1	235	1	0	235	0	0	235	0	0
								236	1	1	236	1	1	236	1	0	236	1	1	236	0	0	236	1	1	236	1	0	236	0	0	236	0	0
								237	1	1	237	1	1	237	1	0	237	1	1	237	0	0	237	1	1	237	1	0	237	0	0	237	0	0
								238	1	1	238	1	1	238	1	0	238	1	1	238	0	0	238	1	1	238	1	0	238	0	0	238	0	0
								239	1	1	239	1	1	239	1	0	239	1	1	239	0	0	239	1	1	239	1	0	239	0	0	239	0	0
								240	1	1	240	1	1	240	1	0	240	1	1	240	0	0	240	1	1	240	1	0	240	0	0	240	0	0
								241	1	1	241	1	1	241	1	0	241	1	1	241	0	0	241	1	1	241	1	0	241	0	0	241	0	0
								242	1	1	242	1	1	242	1	0	242	1	1	242	0	0	242	1	1	242	1	0	242	0	0	242	0	0
								243	1	1	243	1	1	243	1	0	243	1	1	243	0	0	243	1	1	243	1	0	243	0	0	243	0	0
								244	1	1	244	1	1	244	1	0	244	1	1	244	0	0	244	1	1	244	1	0	244	0	0	244	0	0
								245	1	1	245	1	1	245	1	0	245	1	1	245	0	0	245	0	0	245	1	0	245	0	0	245	0	0
								246	1	1	246	1	1	246	1	0	246	1	1	246	0	0	246	0	0	246	1	0	246	0	0	246	0	0
								247	1	1	247	1	1	247	1	0	247	1	1	247	0	0	247	0	0	247	1	0	247	0	0	247	0	0
								248	1	1	248	1	1	248	1	0	248	1	1	248	0	0	248	0	0	248	1	0	248	0	0	248	0	0
								249	1	1	249	1	1	249	1	0	249	1	1	249	0	0	249	0	0	249	1	0	249	0	0	249	0	0
								250	1	1	250	1	1	250	1	0	250	1	1	250	0	0	250	0	0	250	1	0	250	0	0	250	0	0
								251	1	1	251	1	1	251	1	0	251	1	1	251	0	0	251	0	0	251	1	0	251	0	0	251	0	0
								252	1	1	252	1	1	252	1	0	252	1	1	252	0	0	252	0	0	252	1	0	252	0	0	252	0	0
								253	1	1	253	1	1	253	1	0	253	1	1	253	0	0	253	0	0	253	1	0	253	0	0	253	0	0
								254	1	1	254	1	1	254	1	0	254	1	1	254	0	0	254	0	0	254	1	0	254	0	0	254	0	0
								255	1	1	255	1	1	255	1	0	255	1	1	255	0	0	255	0	0	255	1	0	255	0	0	255	0	0
								256	1	1	256	1	1	256	1	0	256	1	1	256	0	0	256	0	0	256	1	0	256	0	0	256	0	0
								257	1	1	257	1	1	257	1	0	257	1	1	257	0	0	257	0	0	257	1	0	257	0	0	257	0	0
								258	1	1	258	1	1	258	1	0	258	1	1	258	0	0	258	0	0	258	1	0	258	0	0	258	0	0
								259	1	1	259	1	1	259	1	0	259	1	1	259	0	0	259	0	0	259	1	0	259	0	0	259	0	0
								260	1	1	260	1	1	260	1	0	260	1	1	260	0	0	260	0	0	260	1	0	260	0	0	260	0	0
								261	1	1	261	1	1	261	1	0	261	1	1	261	0	0	261	0	0	261	1	0	261	0	0	261	0	0
								262	1	1	262	1	1	262	1	0	262	1	1	262	0	0	262	0	0	262	1	0	262	0	0	262	0	0
								263	1	1	263	1	1	263	1	0	263	1	1	263	0	0	263	0	0	263	1	0	263	0	0	263	0	0
								264	1	1	264	1	1	264	1	0	264	1	1	264	0	0	264	0	0	264	1	0	264	0	0	264	0	0
								265	1	1	265	1	1	265	1	0	265	1	1	265	1	1	265	0	0	265	1	0	265	0	0	265	0	0
								266	1	1	266	1	1	266	1	0	266	1	1	266	1	1	266	0	0	266	1	0	266	0	0	266	0	0
								267	1	1	267	1	1	267	1	0	267	1	1	267	1	1	267	0	0	267	1	0	267	0	0	267	0	0
								268	1	1	268	1	1	268	1	0	268	1	1	268	1	1	268	0	0	268	1	0	268	0	0	268	0	0
								269	1	1	269	1	1	269	1	0	269	1	1	269	1	1	269	0	0	269	1	0	269	0	0	269	0	0
								270	1	1	270	1	1	270	1	0	270	1	1	270	1	1	270	0	0	270	1	0	270	0	0	270	0	0
								271	1	1	271	1	1	271	1	0	271	1	1	271	1	1	271	0	0	271	1	0	271	0	0	271	0	0
								272	1	1	272	1	1	272	1	0	272	1	1	272	1	1	272	0	0	272	1	0	272	0	0	272	0	0
								273	1	1	273	1	1	273	0	0	273	1	1	273	1	1	273	0	0	273	1	0	273	0	0	273	0	0
								274	1	1	274	1	1	274	0	0	274	1	1	274	1	1	274	0	0	274	1	0	274	0	0	274	0	0
								275	1	1	275	1	1	275	0	0	275	1	1	275	1	1	275	0	0	275	1	0	275	0	0	275	0	0
								276	1	1	276	1	1	276	1	1	276	1	1	276	1	1	276	0	0	276	1	0	276	0	0	276	0	0
								277	1	1	277	1	1	277	1	1	277	1	1	277	1	1	277	0	0	277	1	0	277	0	0	277	0	0
								278	1	1	278	1	1	278	1	1	278	1	1	278	1	1	278	0	0	278	1	0	278	0	0	278	0	0
								279	1	1	279	1	1	279	1	1	279	1	1	279	1	1	279	0	0	279	1	0	279	0	0	279	0	0
								280	1	1	280	1	1	280	1	1	280	1	1	280	1	1	280	0	0	280	1	0	280	0	0	280	0	0
								281	1	1	281	1	1	281	1	1	281	1	1	281	1	1	281	0	0	281	1	0	281	0	0	281	0	0
								282	1	1	282	1	1	282	1	1	282	1	1	282	1	1	282	0	0	282	1	0	282	0	0	282	0	0
								283	1	1	283	1	1	283	1	1	283	1	1	283	1	1	283	0	0	283	1	0	283	0	0	283	0	0
								284	1	1	284	1	1	284	1	1	284	1	1	284	1	1	284	0	0	284	1	0	284	0	0	284	0	0
								285	1	1	285	1	1	285	1	1	285	1	1	285	1	1	285	0	0	285	1	0	285	0	0	285	0	0
								286	1	1	286	1	1	286	1	1	286	1	1	286	1	1	286	0	0	286	1	0	286	0	0	286	0	0
								287	1	1	287	1	1	287	1	1	287	1	1	287	1	1	287	0	0	287	1	0	287	0	0	287	0	0
								288	1	1	288	1	1	288	1	1	288	1	1	288	1	1	288	0	0	288	1	0	288	0	0	288	0	0
								289	1	1	289	1	1	289	1	1	289	1	1	289	1	1	289	0	0	289	1	0	289	0	0	289	0	0
								290	1	1	290	1	1	290	1	1	290	1	1	290	1	1	290	0	0	290	1	0	290	0	0	290	0	0
								291	1	1	291	1	1	291	1	1	291	1	1	291	1	1	291	0	0	291	1	0	291	0	0	291	0	0
								292	1	1	292	1	1	292	1	1	292	1	1	292	1	1	292	0	0	292	1	0	292	0	0	292	0	0
								293	1	1	293	1	1	293	1	1	293	1	1	293	1	1	293	0	0	293	1	0	293	0	0	293	0	0
								294	1	1	294	1	1	294	1	1	294	1	1	294	1	1	294	0	0	294	1	0	294	0	0	294	0	0
								295	1	1	295	1	1	295	1	1	295	1	1	295	1	1	295	0	0	295	1	0	295	0	0	295	0	0
								296	1	1	296	1	1	296	1	1	296	1	1	296	1	1	296	0	0	296	1	0	296	0	0	296	0	0
								297	1	1	297	1	1	297	1	1	297	1	1	297	1	1	297	0	0	297	1	0	297	0	0	297	0	0
								298	1	1	298	1	1	298	1	1	298	1	1	298	1	1	298	0	0	298	1	0	298	0	0	298	0	0
								299	1	1	299	1	1	299	1	1	299	1	1	299	1	1	299	0	0	299	1	0	299	0	0	299	0	0
								300	1	1	300	1	1	300	1	1	300	1	1	300	1	1	300	0	0	300	1	0	300	0	0	300	0	0
								301	1	1	301	1	1	301	1	1	301	1	1	301	1	1	301	0	0	301	1	0	301	0	0	301	0	0
								302	1	1	302	1	1	302	1	1	302	1	1	302	1	1	302	0	0	302	1	0	302	0	0	302	0	0
								303	1	1	303	1	1	303	1	1	303	1	1	303	1	1	303	0	0	303	1	0	303	0	0	303	0	0
								304	1	1	304	1	1	304	1	1	304	1	1	304	1	1	304	0	0	304	1	0	304	0	0	304	0	0
								305	1	1	305	1	1	305	1	1	305	1	1	305	1	1	305	0	0	305	1	0	305	0	0	305	0	0
								306	1	1	306	1	1	306	1	1	306	1	1	306	1	1	306	0	0	306	1	0	306	0	0	306	0	0
								307	1	1	307	1	1	307	1	1	307	1	1	307	1	1	307	0	0	307	1	0	307	0	0	307	0	0
								308	1	1	308	1	1	308	1	1	308	1	1	308	1	1	308	0	0	308	1	0	308	0	0	308	0	0
								309	1	1	309	1	1	309	1	1	309	1	1	309	1	1	309	0	0	309	1	0	309	0	0	309	0	0
								310	1	1	310	1	1	310	1	1	310	1	1	310	1	1	310	0	0	310	1	0	310	0	0	310	0	0
								311	1	1	311	1	1	311	1	1	311	1	1	311	1	1	311	0	0	311	1	0	311	0	0	311	0	0
								312	1	1	312	1	1	312	1	1	312	1	1	312	1	1	312	0	0	312	1	0	312	0	0	312	0	0
								313	1	1	313	1	1	313	1	1	313	1	1	313	1	1	313	0	0	313	1	0	313	0	0	313	0	0
								314	1	1	314	1	1	314	1	1	314	1	1	314	1	1	314	0	0	314	1	0	314	0	0	314	0	0
								315	1	1	315	1	1	315	1	1	315	1	1	315	1	1	315	0	0	315	1	0	315	0	0	315	0	0
								316	1	1	316	1	1	316	1	1	316	1	1	316	1	1	316	0	0	316	1	0	316	0	0	316	0	0
								317	1	1	317	1	1	317	1	1	317	1	1	317	1	1	317	0	0	317	1	0	317	0	0	317	0	0
								318	1	1	318	1	1	318	1	1	318	1	1	318	1	1	318	0	0	318	1	0	318	0	0	318	0	0
								319	1	1	319	1	1	319	1	1	319	1	1	319	1	1	319	0	0	319	1	0	319	0	0	319	0	0
								320	1	1	320	1	1	320	1	1	320	1	1	320	1	1	320	0	0	320	1	0	320	0	0	320	0	0
								321	1	1	321	1	1	321	1	1	321	1	1	321	1	1	321	0	0	321	1	0	321	0	0	321	0	0
								322	1	1	322	1	1	322	1	1	322	1	1	322	1	1	322	0	0	322	1	0	322	0	0	322	0	0
								323	1	1	323	1	1	323	1	1	323	1	1	323	1	1	323	0	0	323	1	0	323	0	0	323	0	0
								324	1	1	324	1	1	324	1	1	324	1	1	324	1	1	324	0	0	324	1	0	324	0	0	324	0	0
								325	1	1	325	1	1	325	1	1	325	1	1	325	1	1	325	0	0	325	1	0	325	0	0	325	0	0
								326	1	1	326	1	1	326	1	1	326	1	1	326	1	1	326	0	0	326	1	0	326	0	0	326	0	0
								327	1	1	327	1	1	327	1	1	327	1	1	327	1	1	327	0	0	327	1	0	327	0	0	327	0	0
								328	1	1	328	1	1	328	1	1	328	1	1	328	1	1	328	0	0	328	1	0	328	0	0	328	0	0
								329	1	1	329	1	1	329	1	1	329	1	1	329	1	1	329	0	0	329	1	0	329	0	0	329	0	0
								330	1	1	330	1	1	330	1	1	330	1	1	330	1	1	330	0	0	330	1	0	330	0	0	330	0	0
								331	1	1	331	1	1	331	1	1	331	1	1	331	1	1	331	0	0	331	1	0	331	0	0	331	0	0
								332	1	1	332	1	1	332	1	1	332	1	1	332	1	1	332	0	0	332	1	0	332	0	0	332	0	0
								333	1	1	333	1	1	333	1	1	333	1	1	333	1	1	333	0	0	333	1	0	333	0	0	333	0	0
								334	1	1	334	1	1	334	1	1	334	1	1	334	1	1	334	0	0	334	1	0	334	0	0	334	0	0
								335	1	1	335	1	1	335	1	1	335	1	1	335	1	1	335	0	0	335	1	0	335	0	0	335	0	0
								336	1	1	336	1	1	336	1	1	336	1	1	336	1	1	336	0	0	336	1	0	336	0	0	336	0	0
								337	1	1	337	1	1	337	1	1	337	1	1	337	1	1	337	0	0	337	1	0	337	0	0	337	0	0
								338	1	1	338	1	1	338	1	1	338	1	1	338	1	1	338	0	0	338	1	0	338	0	0	338	0	0
								339	1	1	339	1	1	339	1	1	339	1	1	339	1	1	339	0	0	339	1	0	339	0	0	339	0	0
								340	1	1	340	1	1	340	1	1	340	1	1	340	1	1	340	0	0	340	1	0	340	0	0	340	0	0
								341	1	1	341	1	1	341	1	1	341	1	1	341	1	1	341	0	0	341	1	0	341	0	0	341	0	0
								342	1	1	342	1	1	342	1	1	342	1	1	342	1	1	342	0	0	342	1	0	342	0	0	342	0	0
								343	1	1	343	1	1	343	1	1	343	1	1	343	1	1	343	0	0	343	1	0	343	0	0	343	0	0
								344	1	1	344	1	1	344	1	1	344	1	1	344	1	1	344	0	0	344	1	0	344	0	0	344	0	0
								345	1	1	345	1	1	345	1	1	345	1	1	345	1	1	345	0	0	345	1	0	345	0	0	345	0	0
								346	1	1	346	1	1	346	1	1	346	1	1	346	1	1	346	0	0	346	1	0	346	0	0	346	0	0
								347	1	1	347	1	1	347	1	1	347	1	1	347	1	1	347	0	0	347	1	0	347	0	0	347	0	0
								348	1	1	348	1	1	348	1	1	348	1	1	348	1	1	348	0	0	348	1	0	348	0	0	348	0	0
								349	1	1	349	1	1	349	1	1	349	1	1	349	1	1	349	0	0	349	1	0	349	0	0	349	0	0
								350	1	1	350	1	1	350	1	1	350	1	1	350	1	1	350	0	0	350	1	0	350	0	0	350	0	0
								351	1	1	351	1	1	351	1	1	351	1	1	351	1	1	351	0	0	351	1	0	351	0	0	351	0	0
								352	1	1	352	1	1	352	1	1	352	1	1	352	1	1	352	0	0	352	0	0	352	0	0	352	0	0
								353	1	1	353	1	1	353	1	1	353	1	1	353	1	1	353	0	0	353	0	0	353	0	0	353	0	0
								354	1	1	354	1	1	354	1	1	354	1	1	354	1	1	354	0	0	354	0	0	354	0	0	354	0	0
								355	1	1	355	1	1	355	1	1	355	1	1	355	1	1	355	0	0	355	0	0	355	0	0	355	0	0
								356	1	1	356	1	1	356	1	1	356	1	1	356	1	1	356	0	0	356	0	0	356	0	0	356	0	0
								357	1	1	357	1	1	357	1	1	357	1	1	357	1	1	357	0	0	357	0	0	357	0	0	357	0	0
								358	1	1	358	1	1	358	1	1	358	1	1	358	1	1	358	0	0	358	0	0	358	0	0	358	0	0
								359	1	1	359	1	1	359	1	1	359	1	1	359	1	1	359	0	0	359	0	0	359	0	0	359	0	0
								360	1	1	360	1	1	360	1	1	360	1	1	360	1	1				360	0	0	360	0	0	360	0	0
								361	1	1	361	1	1	361	1	1	361	1	1	361	1	1				361	0	0	361	0	0	361	0	0
								362	1	1	362	1	1	362	1	1	362	1	1	362	1	1				362	0	0	362	0	0	362	0	0
								363	1	1	363	1	1	363	1	1	363	1	1	363	1	1				363	0	0	363	0	0	363	0	0
								364	1	1	364	1	1	364	1	1	364	1	1	364	1	1				364	0	0	364	0	0	364	0	0
								365	1	1	365	1	1	365	1	1	365	1	1	365	1	1				365	0	0	365	0	0	365	0	0
								366	1	1	366	0	0	366	1	1	366	1	1	366	1	1				366	0	0	366	0	0	366	0	0
								367	1	1	367	0	0	367	1	1	367	1	1	367	1	1				367	0	0	367	0	0	367	0	0
								368	1	1	368	0	0	368	1	0	368	1	1	368	1	1				368	0	0	368	0	0	368	0	0
								369	1	1	369	0	0	369	1	0	369	1	1	369	1	1				369	0	0	369	0	0	369	0	0
								370	1	1	370	0	0	370	1	0	370	1	1	370	1	1				370	0	0	370	0	0	370	0	0
								371	1	1	371	0	0	371	1	0	371	1	1	371	1	1				371	0	0	371	0	0	371	0	0
								372	1	1	372	0	0	372	1	0	372	1	1	372	1	1				372	0	0	372	0	0	372	0	0
								373	1	1	373	0	0	373	1	0	373	1	1	373	1	1				373	0	0	373	0	0	373	0	0
								374	1	1	374	0	0	374	1	0	374	1	1	374	1	1				374	0	0	374	0	0	374	0	0
								375	1	1	375	0	0	375	1	0	375	1	1	375	1	1				375	0	0	375	0	0	375	0	0
								376	1	1	376	0	0	376	1	0	376	1	1	376	1	1				376	0	0	376	0	0	376	0	0
								377	1	1	377	0	0	377	1	0	377	1	1	377	1	1				377	0	0	377	0	0	377	0	0
								378	1	1	378	0	0	378	1	0	378	1	1	378	1	1				378	0	0	378	0	0	378	0	0
								379	1	1	379	0	0	379	1	0	379	1	1	379	1	1				379	0	0	379	0	0	379	0	0
								380	1	1	380	0	0	380	1	0	380	1	1	380	1	1				380	0	0	380	0	0	380	0	0
								381	1	1	381	0	0	381	1	0	381	1	1	381	1	1				381	0	0	381	0	0	381	0	0
								382	1	1	382	0	0	382	1	0	382	1	1	382	1	1				382	0	0	382	0	0	382	0	0
								383	1	1	383	0	0	383	1	0	383	1	1	383	1	1				383	0	0	383	0	0	383	0	0
								384	1	1	384	0	0	384	1	0	384	1	1	384	1	1				384	0	0	384	0	0	384	0	0
								385	1	1	385	0	0	385	1	0	385	1	1	385	1	1				385	0	0	385	0	0	385	0	0
								386	1	1	386	0	0	386	1	0	386	1	1	386	1	1				386	0	0	386	0	0	386	0	0
								387	1	1	387	0	0	387	1	0	387	1	1	387	1	1				387	0	0	387	0	0	387	0	0
								388	1	1	388	0	0	388	1	0	388	1	1	388	1	1				388	0	0	388	0	0	388	0	0
								389	1	1	389	0	0	389	1	0	389	1	1	389	1	1				389	0	0	389	0	0	389	0	0
								390	1	1	390	0	0	390	1	0	390	1	1	390	1	1				390	0	0	390	0	0	390	0	0
								391	1	1	391	0	0	391	1	0	391	1	1	391	1	1				391	1	1	391	0	0	391	0	0
								392	1	1	392	0	0	392	1	0	392	1	1	392	1	1				392	1	1	392	0	0	392	0	0
								393	1	1	393	0	0	393	1	0	393	1	1	393	1	1				393	1	1	393	0	0	393	0	0
								394	1	1	394	0	0	394	1	0	394	1	1	394	1	1				394	1	1	394	0	0	394	0	0
								395	1	1	395	0	0	395	1	0	395	1	1	395	1	1				395	1	1	395	0	0	395	0	0
								396	1	1	396	0	0	396	1	0	396	1	1	396	1	1				396	1	1	396	0	0	396	0	0
								397	1	1	397	0	0	397	1	0	397	1	1	397	1	1				397	1	1	397	0	0	397	0	0
								398	1	1	398	0	0	398	1	0	398	1	1	398	1	1				398	1	1	398	0	0	398	0	0
								399	1	1	399	0	0	399	1	0	399	1	1	399	1	1				399	1	1	399	0	0	399	0	0
								400	1	1	400	0	0	400	1	0	400	1	1	400	1	1				400	1	1	400	0	0	400	0	0
								401	1	1	401	0	0	401	1	0	401	1	1	401	1	1				401	1	1	401	0	0	401	0	0
								402	1	1	402	0	0	402	1	0	402	1	1	402	1	1				402	1	1	402	0	0	402	0	0
								403	1	1	403	0	0	403	1	0	403	1	1	403	1	1				403	1	1	403	0	0	403	0	0
								404	1	1	404	0	0	404	1	0	404	1	1	404	1	1				404	1	1	404	0	0	404	0	0
								405	1	1	405	0	0	405	1	0	405	1	1	405	1	1				405	1	1	405	0	0	405	0	0
								406	1	1	406	0	0	406	1	0	406	1	1	406	1	1				406	1	1	406	0	0	406	0	0
								407	1	1	407	0	0	407	1	0	407	1	1	407	1	1				407	1	1	407	0	0	407	0	0
								408	1	1	408	0	0	408	1	0	408	1	1	408	1	1				408	1	1	408	0	0	408	0	0
								409	1	1	409	0	0	409	1	0	409	1	1	409	1	1				409	1	1	409	0	0	409	0	0
								410	1	1	410	0	0	410	1	0	410	1	1	410	1	1				410	1	1	410	0	0	410	0	0
								411	1	1	411	0	0	411	1	0	411	1	1	411	1	1				411	1	1	411	0	0	411	0	0
								412	1	1	412	0	0	412	1	0	412	1	1	412	1	1				412	1	1	412	0	0	412	0	0
								413	1	1	413	0	0	413	1	0	413	1	1	413	1	1				413	1	1	413	0	0	413	0	0
								414	1	1	414	0	0	414	1	0	414	1	1	414	1	1				414	1	1	414	0	0	414	0	0
								415	1	1	415	0	0	415	1	0	415	1	1	415	1	1				415	1	1	415	0	0	415	0	0
								416	1	1	416	0	0	416	1	0	416	1	1	416	1	1				416	1	1	416	0	0	416	0	0
								417	1	1	417	0	0	417	1	0	417	1	1	417	1	1				417	1	1	417	0	0	417	0	0
								418	1	1	418	0	0	418	1	0	418	1	1	418	1	1				418	1	1	418	0	0	418	0	0
								419	1	1	419	0	0	419	1	0	419	1	1	419	1	1				419	1	1	419	0	0	419	0	0
								420	1	1	420	0	0	420	1	0	420	1	1	420	1	1				420	1	1	420	0	0	420	0	0
								421	1	1	421	0	0	421	1	0	421	1	1	421	1	1				421	1	1	421	0	0	421	0	0
								422	1	1	422	0	0	422	1	0	422	1	1	422	1	1				422	1	1	422	0	0	422	0	0
								423	1	1	423	0	0	423	1	0	423	1	1	423	1	1				423	1	1	423	0	0	423	0	0
								424	1	1	424	0	0	424	1	0	424	1	1	424	1	1				424	1	1	424	0	0	424	0	0
								425	1	1	425	0	0	425	1	0	425	1	1	425	1	1				425	1	1	425	0	0	425	0	0
								426	1	1	426	0	0	426	1	0	426	1	1	426	1	1				426	1	1	426	0	0	426	0	0
								427	1	1	427	0	0	427	1	0	427	1	1	427	1	1				427	1	1	427	0	0	427	0	0
								428	1	1	428	0	0	428	1	0	428	1	1	428	1	1				428	1	1	428	0	0	428	0	0
								429	1	1	429	0	0	429	1	0	429	1	1	429	1	1				429	1	1	429	0	0	429	0	0
								430	1	1	430	0	0	430	1	0	430	1	1	430	1	1				430	1	1	430	0	0	430	0	0
								431	1	1	431	0	0	431	1	0	431	1	1	431	1	1				431	1	1	431	0	0	431	0	0
								432	1	1	432	0	0	432	1	0	432	1	1	432	1	1				432	1	1	432	0	0	432	0	0
								433	1	1	433	0	0	433	1	0	433	1	1	433	1	1				433	1	1	433	0	0	433	0	0
								434	1	1	434	0	0	434	1	0	434	1	1	434	1	1				434	1	1	434	0	0	434	0	0
								435	1	1	435	0	0	435	1	0	435	1	1	435	1	1				435	1	1	435	0	0	435	0	0
								436	1	1	436	0	0	436	1	0	436	1	1	436	1	1				436	1	1	436	0	0	436	0	0
								437	1	1	437	0	0	437	1	0	437	1	1	437	1	1				437	1	1	437	0	0	437	0	0
								438	1	1	438	0	0	438	1	0	438	1	1	438	1	1				438	1	1	438	0	0	438	0	0
								439	1	1	439	0	0	439	1	0	439	1	1	439	1	1				439	1	1	439	0	0	439	0	0
								440	1	1	440	0	0	440	1	0	440	1	1	440	1	1				440	1	1	440	0	0	440	0	0
								441	1	1	441	0	0	441	1	0	441	1	1	441	1	1				441	1	1	441	0	0	441	0	0
								442	1	1	442	0	0	442	1	0	442	1	1	442	1	1				442	1	1	442	0	0	442	0	0
								443	1	1	443	0	0	443	1	0	443	1	1	443	1	1				443	1	1	443	0	0	443	0	0
								444	1	1	444	0	0	444	1	0	444	1	1	444	1	1				444	1	1	444	0	0	444	0	0
								445	1	1	445	0	0	445	1	0	445	1	1	445	1	1				445	1	1	445	0	0	445	0	0
								446	1	1	446	0	0	446	1	0	446	1	1	446	1	1				446	1	1	446	0	0	446	0	0
								447	1	1	447	0	0	447	1	0	447	1	1	447	1	1				447	1	1	447	0	0	447	0	0
								448	1	1	448	0	0	448	1	0	448	1	1	448	1	1				448	1	1	448	0	0	448	0	0
								449	1	1	449	0	0	449	1	0	449	1	1	449	1	1				449	1	1	449	0	0	449	0	0
								450	1	1	450	0	0	450	1	0	450	1	1	450	1	1				450	1	1	450	0	0	450	0	0
								451	1	1	451	0	0	451	1	0	451	1	1	451	1	1				451	1	1	451	0	0	451	0	0
								452	1	1	452	0	0	452	1	0	452	1	1	452	1	1				452	1	1	452	0	0	452	0	0
								453	1	1	453	0	0	453	1	0	453	1	1	453	1	1				453	1	1	453	0	0	453	0	0
								454	1	1	454	0	0	454	1	0	454	1	1	454	1	1				454	1	1	454	0	0	454	0	0
								455	1	1	455	0	0	455	1	0	455	1	1	455	1	1				455	1	1	455	0	0	455	0	0
								456	1	1	456	0	0	456	1	0	456	1	1	456	1	1				456	1	1	456	0	0	456	0	0
								457	1	1	457	0	0	457	1	0	457	1	1	457	1	1				457	1	1	457	0	0	457	0	0
								458	1	1	458	0	0	458	1	0	458	1	1	458	1	1				458	1	1	458	0	0	458	0	0
								459	1	1	459	0	0	459	1	0	459	1	1	459	1	1				459	1	1	459	0	0	459	0	0
								460	1	1	460	0	0	460	1	0	460	1	1	460	1	1				460	1	1	460	0	0	460	0	0
								461	1	1	461	0	0	461	1	0	461	1	1	461	1	1				461	1	1	461	0	0	461	0	0
								462	1	1	462	0	0	462	1	0	462	1	1	462	1	1				462	1	1	462	0	0	462	0	0
								463	1	1	463	0	0	463	1	0	463	1	1	463	1	1				463	1	1	463	0	0	463	0	0
								464	1	1	464	0	0	464	1	0	464	1	1	464	1	1				464	1	1	464	0	0	464	0	0
								465	1	1	465	0	0	465	1	0	465	1	1	465	1	1				465	1	1	465	0	0	465	0	0
								466	1	1	466	0	0	466	1	0	466	1	1	466	1	1				466	1	1	466	0	0	466	0	0
								467	1	1	467	0	0	467	1	0	467	1	1	467	1	1				467	1	1	467	0	0	467	0	0
								468	1	1	468	0	0	468	1	0	468	1	1	468	1	1				468	1	1	468	0	0	468	0	0
								469	1	1	469	0	0	469	1	0	469	1	1	469	1	1				469	1	1	469	0	0	469	0	0
								470	1	1	470	0	0	470	1	0	470	1	1	470	1	1				470	1	1	470	0	0	470	0	0
								471	1	1	471	0	0	471	1	0	471	1	1	471	1	1				471	1	1	471	0	0	471	0	0
								472	1	1	472	0	0	472	1	0	472	1	1	472	1	1				472	1	1	472	0	0	472	0	0
								473	1	1	473	0	0	473	1	0	473	1	1	473	1	1				473	1	1	473	0	0	473	0	0
								474	1	1	474	0	0	474	1	0	474	1	1	474	1	1				474	1	1	474	0	0	474	0	0
								475	1	1	475	0	0	475	1	0	475	1	1	475	1	1				475	1	1	475	0	0	475	0	0
								476	1	1	476	0	0	476	1	0	476	1	1	476	1	1				476	1	1	476	0	0	476	0	0
								477	1	1	477	0	0	477	1	0	477	1	1	477	1	1				477	1	1	477	0	0	477	0	0
								478	1	1	478	0	0	478	1	0	478	1	1	478	1	1				478	1	1	478	0	0	478	0	0
								479	1	1	479	0	0	479	1	0	479	1	1	479	1	1				479	1	1	479	0	0	479	0	0
								480	1	1	480	0	0	480	1	0	480	1	1	480	1	1				480	1	1	480	0	0	480	0	0
								481	1	1	481	0	0	481	1	0	481	1	1	481	1	1				481	1	1	481	0	0	481	0	0
								482	1	1	482	0	0	482	1	0	482	1	1	482	1	1				482	1	1	482	0	0	482	0	0
								483	1	1	483	0	0	483	1	0	483	1	1	483	1	1				483	1	1	483	0	0	483	0	0
								484	1	1	484	0	0	484	1	0	484	1	1	484	1	1				484	1	1	484	0	0	484	0	0
								485	1	1	485	0	0	485	1	1	485	1	1	485	1	1				485	1	1	485	0	0	485	0	0
								486	1	1	486	0	0	486	1	1	486	1	1	486	1	1				486	1	1	486	0	0	486	0	0
								487	1	1	487	0	0	487	1	1	487	1	1	487	1	1				487	1	1	487	0	0	487	0	0
								488	1	1	488	0	0	488	1	1	488	1	1	488	1	1				488	1	1	488	0	0	488	0	0
								489	1	1	489	0	0	489	1	1	489	1	1	489	1	1				489	1	1	489	0	0	489	0	0
								490	1	1	490	0	0	490	1	1	490	1	1	490	1	1				490	1	1	490	0	0	490	0	0
								491	1	1	491	0	0	491	1	1	491	1	1	491	1	1				491	1	1	491	0	0	491	0	0
								492	1	1	492	0	0	492	1	1	492	1	1	492	1	1				492	1	1	492	0	0	492	0	0
								493	1	1	493	0	0	493	1	1	493	1	1	493	1	1				493	1	1	493	0	0	493	0	0
								494	1	1	494	0	0	494	1	1	494	1	1	494	1	1				494	1	1	494	0	0	494	0	0
								495	1	1	495	0	0	495	1	1	495	1	1	495	0	0				495	1	1	495	0	0	495	0	0
								496	1	1	496	0	0	496	1	1	496	1	1	496	0	0				496	1	1	496	0	0	496	0	0
								497	1	1	497	0	0	497	1	1	497	1	1	497	0	0				497	1	1	497	0	0	497	0	0
								498	1	1	498	0	0	498	1	1	498	1	1	498	0	0				498	1	1	498	0	0	498	0	0
								499	1	1	499	0	0	499	1	1	499	1	1	499	0	1				499	1	1	499	0	0	499	0	0
								500	1	1	500	0	0	500	1	1	500	1	1	500	0	1				500	1	1	500	0	0	500	0	0
								501	1	1	501	0	0	501	1	1	501	1	1	501	0	1				501	1	1	501	0	0	501	0	0
								502	1	1	502	0	0	502	1	1	502	1	1	502	0	1				502	1	1	502	0	0	502	0	0
								503	1	1	503	0	0	503	1	1	503	1	1	503	0	1				503	1	1	503	0	0	503	0	0
								504	1	1	504	0	0	504	1	1	504	1	1	504	0	1				504	1	1	504	0	0	504	0	0
								505	1	1	505	0	0	505	1	1	505	1	1	505	0	1				505	1	1	505	0	0	505	0	0
								506	1	1	506	0	0	506	1	1	506	1	1	506	0	1				506	1	1	506	0	0	506	0	0
								507	1	1	507	0	0	507	1	1	507	1	1	507	0	1				507	1	1	507	0	0	507	0	0
								508	1	1	508	0	0	508	1	1	508	1	1	508	0	1				508	1	1	508	0	0	508	0	0
								509	1	1	509	0	0	509	1	1	509	1	1	509	0	1				509	1	1	509	0	0	509	0	0
								510	1	1	510	0	0	510	1	1	510	1	1	510	0	1				510	1	1	510	0	0	510	0	0
								511	1	1	511	0	0	511	1	1	511	1	1	511	0	1				511	1	1	511	0	0	511	0	0
								512	1	1	512	0	0	512	1	1	512	1	1	512	0	1				512	1	1	512	0	0	512	0	0
								513	1	1	513	0	0	513	1	1	513	1	1	513	0	1				513	1	1	513	0	0	513	0	0
								514	1	1	514	0	0	514	1	1	514	1	1	514	0	1				514	1	1	514	0	0	514	0	0
								515	1	1	515	0	0	515	1	1	515	1	1	515	0	1				515	1	1	515	0	0	515	0	0
								516	1	1	516	0	0	516	1	1	516	1	1	516	0	1				516	1	1	516	0	0	516	0	0
								517	1	1	517	0	0	517	1	1	517	1	1	517	0	1				517	1	1	517	0	0	517	0	0
								518	1	1	518	0	0	518	1	1	518	1	1	518	0	1				518	1	1	518	0	0	518	0	0
								519	1	1	519	0	0	519	1	1	519	1	1	519	0	1				519	1	1	519	0	0	519	0	0
								520	1	1	520	0	0	520	1	1	520	1	1	520	0	1				520	1	1	520	0	0	520	0	0
								521	1	1	521	0	0	521	1	1	521	1	1	521	0	1				521	1	1	521	0	0	521	0	0
								522	1	1	522	0	0	522	1	1	522	1	1	522	0	1				522	1	1	522	0	0	522	0	0
								523	1	1	523	0	0	523	1	1	523	1	1	523	0	1				523	1	1	523	0	0	523	0	0
								524	1	1	524	0	0	524	1	1	524	1	1	524	0	1				524	1	1	524	0	0	524	0	0
								525	1	1	525	0	0	525	1	1	525	1	1	525	0	1				525	1	1	525	0	0	525	0	0
								526	1	1	526	0	0	526	1	1	526	1	1	526	0	1				526	1	1	526	0	0	526	0	0
								527	1	1	527	0	0	527	1	1	527	1	1	527	0	1				527	1	1	527	0	0	527	0	0
								528	1	1	528	0	0	528	1	1	528	1	1	528	0	1				528	1	1	528	0	0	528	0	0
								529	1	1	529	0	0	529	1	1	529	1	1	529	0	1				529	1	1	529	0	0	529	0	0
								530	1	1	530	1	1	530	1	1	530	1	1	530	0	1				530	1	1	530	0	0	530	0	0
								531	1	1	531	1	1	531	1	1	531	1	1	531	0	1				531	1	1	531	0	0	531	0	0
								532	1	1	532	1	1	532	1	1	532	1	1	532	0	1				532	1	1	532	0	0	532	0	0
								533	1	1	533	1	1	533	1	1	533	1	1	533	0	1				533	1	1	533	0	0	533	0	0
								534	1	1	534	1	1	534	1	1	534	1	1	534	0	1				534	1	1	534	0	0	534	0	0
								535	1	1	535	1	1	535	1	1	535	1	1	535	0	1				535	1	1	535	0	0	535	0	0
								536	1	1	536	1	1	536	1	1	536	1	1	536	0	1				536	1	1	536	0	0	536	0	0
								537	1	1	537	1	1	537	1	1	537	1	1	537	0	1				537	1	1	537	0	0	537	0	0
								538	1	1	538	1	1	538	1	1	538	1	1	538	0	1				538	1	1	538	0	0	538	0	0
								539	1	1	539	1	1	539	1	1	539	1	1	539	0	1				539	1	1	539	0	0	539	0	0
								540	1	1	540	1	1	540	1	1	540	1	1	540	0	1				540	1	1	540	0	0	540	0	0
								541	1	1	541	1	1	541	1	1	541	1	1	541	0	1				541	1	1	541	0	0	541	0	0
								542	1	1	542	1	1	542	1	1	542	1	1	542	0	1				542	1	1	542	0	0	542	0	0
								543	1	1	543	1	1	543	1	1	543	1	1	543	0	1				543	1	1	543	0	0	543	0	0
								544	1	1	544	1	1	544	1	1	544	1	1	544	0	1				544	1	1	544	0	0	544	0	0
								545	1	1	545	1	1	545	1	1	545	1	1	545	0	1				545	1	1	545	0	0	545	0	0
								546	1	1	546	1	1	546	1	1	546	1	1	546	0	0				546	1	1	546	0	0	546	0	0
								547	1	1	547	1	1	547	1	1	547	1	1	547	0	0				547	1	1	547	0	0	547	0	0
								548	1	1	548	1	1	548	1	1	548	1	1	548	0	0				548	1	1	548	0	0	548	0	0
								549	1	1	549	1	1	549	1	1	549	1	1	549	0	0				549	1	1	549	0	0	549	0	0
								550	1	1	550	1	1	550	1	1	550	1	1	550	0	0				550	1	1	550	0	0	550	0	0
								551	1	1	551	1	1	551	1	1	551	1	1	551	0	0				551	1	1	551	0	0	551	0	0
								552	1	1	552	1	1	552	1	1	552	1	1	552	1	1				552	1	1	552	0	0	552	0	0
								553	1	1	553	1	1	553	1	1	553	1	1	553	1	1				553	1	1	553	0	0	553	0	0
								554	1	1	554	1	1	554	1	1	554	1	1	554	1	1				554	1	1	554	0	0	554	0	0
								555	1	1	555	1	1	555	1	1	555	1	1	555	1	1				555	1	1	555	0	0	555	0	0
								556	1	1	556	1	1	556	1	1	556	1	1	556	1	1				556	1	1	556	0	0	556	0	0
								557	1	1	557	1	1	557	1	1	557	1	1	557	1	1				557	1	1	557	0	0	557	0	0
								558	1	1	558	1	1	558	1	1	558	1	1	558	1	1				558	1	1	558	0	0	558	0	0
								559	1	1	559	1	1	559	1	1	559	1	1	559	1	1				559	1	1	559	0	0	559	0	0
								560	1	1	560	1	1	560	1	1	560	1	1	560	1	1				560	1	1	560	0	0	560	0	0
								561	1	1	561	1	1	561	1	1	561	1	1	561	1	1				561	1	1	561	0	0	561	0	0
								562	1	1	562	1	1	562	1	1	562	1	1	562	1	1				562	1	1	562	0	0	562	0	0
								563	1	1	563	1	1	563	1	1	563	1	1	563	1	1				563	1	1	563	0	0	563	0	0
								564	1	1	564	1	1	564	1	1	564	1	1	564	1	1				564	1	1	564	0	0	564	0	0
								565	1	1	565	1	1	565	1	1	565	1	1	565	1	1				565	1	1	565	1	0	565	0	0
								566	1	1	566	1	1	566	1	1	566	1	1	566	1	1				566	1	1	566	1	0	566	0	0
								567	1	1	567	1	1	567	1	1	567	1	1	567	1	1				567	1	1	567	1	0	567	0	0
								568	1	1	568	1	1	568	1	1	568	1	1	568	1	1				568	1	1	568	1	0	568	0	0
								569	1	1	569	1	1	569	1	1	569	1	1	569	1	1				569	1	1	569	1	0	569	0	0
								570	1	1	570	1	1	570	1	1	570	1	1	570	1	1				570	1	1	570	1	0	570	0	0
								571	1	1	571	1	1	571	1	1	571	1	1	571	1	1				571	1	1	571	1	0	571	0	0
								572	1	1	572	1	1	572	1	1	572	1	1	572	1	1				572	1	1	572	1	0	572	0	0
								573	1	1	573	1	1	573	1	1	573	1	1	573	1	1				573	1	1	573	1	0	573	0	0
								574	1	1	574	1	1	574	1	1	574	1	1	574	1	1				574	1	1	574	1	0	574	0	0
								575	1	1	575	1	1	575	1	1	575	1	1	575	1	1				575	1	1	575	1	0	575	0	0
								576	1	1	576	1	1	576	1	1	576	1	1	576	1	1				576	1	1	576	1	0	576	0	0
								577	1	1	577	1	1	577	1	1	577	1	1	577	1	1				577	1	1	577	1	0	577	0	0
								578	1	1	578	1	1	578	1	1	578	1	1	578	1	1				578	1	1	578	1	0	578	0	0
								579	1	1	579	1	1	579	1	1	579	1	1	579	1	1				579	1	1	579	1	0	579	0	0
								580	1	1	580	1	1	580	1	1	580	1	1	580	1	1				580	1	1	580	1	0	580	0	0
								581	1	1	581	1	1	581	1	1	581	1	1	581	1	1				581	1	1	581	1	0	581	0	0
								582	1	1	582	1	1	582	1	1	582	1	1	582	1	1				582	1	1	582	1	0	582	0	0
								583	1	1	583	1	1	583	1	1	583	1	1	583	1	1				583	1	1	583	1	0	583	0	0
								584	1	1	584	1	1	584	1	1	584	1	1	584	1	1				584	1	1	584	1	0	584	0	0
								585	1	1	585	1	1	585	1	1	585	1	1	585	1	1				585	1	1	585	1	0	585	0	0
								586	1	1	586	1	1	586	1	1	586	1	1	586	1	1				586	1	1	586	1	0	586	0	0
								587	1	1	587	1	1	587	1	1	587	1	1	587	1	1				587	1	1	587	1	0	587	0	0
								588	1	1	588	1	1	588	1	1	588	1	1	588	1	1				588	1	1	588	1	0	588	0	0
								589	1	1	589	1	1	589	0	0	589	1	1	589	1	1				589	1	1	589	1	0	589	0	0
								590	1	1	590	1	1	590	0	0	590	1	1	590	1	1				590	1	1	590	1	0	590	0	0
								591	1	1	591	1	1	591	0	0	591	1	1	591	1	1				591	1	1	591	1	0	591	0	0
								592	1	1	592	1	1	592	0	0	592	1	1	592	1	1				592	1	1	592	1	0	592	0	0
								593	1	1	593	1	1	593	0	0	593	1	1	593	1	0				593	1	1	593	1	0	593	0	0
								594	1	1	594	1	1	594	0	0	594	1	1	594	1	0				594	1	1	594	1	0	594	0	0
								595	1	1	595	1	1	595	0	0	595	1	1	595	1	0				595	1	1	595	1	0	595	0	0
								596	1	1	596	1	1	596	0	0	596	1	1	596	1	0				596	1	1	596	1	0	596	0	0
								597	1	1	597	1	1	597	0	0	597	1	1	597	1	0				597	1	1	597	1	0	597	0	0
								598	1	1	598	1	1	598	0	0	598	1	1	598	1	0				598	1	1	598	1	0	598	0	0
								599	1	1	599	1	1	599	0	0	599	1	1	599	1	0				599	1	1	599	1	0	599	0	0
								600	1	1	600	1	1	600	0	0	600	1	1	600	1	0				600	1	1	600	1	0	600	0	0
								601	1	1	601	1	1	601	0	0	601	1	1	601	1	0				601	1	1	601	1	0	601	0	0
								602	1	1	602	1	1	602	0	0	602	1	1	602	1	0				602	1	1	602	1	0	602	0	0
								603	1	1	603	1	1	603	0	0	603	1	1	603	1	0				603	1	1	603	1	0	603	0	0
								604	1	1	604	1	1	604	0	0	604	1	1	604	1	0				604	1	1	604	1	0	604	0	0
								605	1	1	605	1	1	605	0	0	605	1	1	605	1	0				605	1	1	605	1	0	605	0	0
								606	1	1	606	1	1	606	0	0	606	1	1	606	1	0				606	1	1	606	1	0	606	0	0
								607	1	1	607	1	1	607	0	0	607	1	1	607	1	0				607	1	1	607	1	0	607	0	0
								608	1	1	608	1	1	608	0	0	608	1	1	608	1	0				608	1	1	608	1	0	608	0	0
								609	1	1	609	1	1	609	0	0	609	1	1	609	1	0				609	1	1	609	1	0	609	0	0
								610	1	1	610	1	1	610	0	0	610	1	1	610	1	0				610	1	1	610	1	0	610	0	0
								611	1	1	611	1	1	611	0	0	611	1	1	611	1	0				611	1	1	611	1	0	611	0	0
								612	1	1	612	1	1	612	0	0	612	1	1	612	1	0				612	1	1	612	1	0	612	0	0
								613	1	1	613	0	0	613	0	0	613	1	1	613	1	0				613	1	1	613	1	0	613	0	0
								614	1	1	614	0	0	614	0	0	614	1	1	614	1	0				614	1	1	614	1	0	614	0	0
								615	1	1	615	0	0	615	0	0	615	1	1	615	1	0				615	1	1	615	1	0	615	0	0
								616	1	1	616	0	0	616	0	0	616	1	1	616	1	0				616	1	1	616	1	0	616	0	0
								617	1	1	617	0	0	617	0	0	617	1	1	617	1	0				617	1	1	617	1	0	617	0	0
								618	1	1	618	0	1	618	0	0	618	1	1	618	1	0				618	1	1	618	1	0	618	0	0
								619	1	1	619	0	1	619	0	0	619	1	1	619	1	0				619	1	1	619	1	0	619	0	0
								620	1	1	620	0	1	620	0	0	620	1	1	620	1	0				620	1	1	620	1	0	620	0	0
								621	1	1	621	0	1	621	0	0	621	1	1	621	1	0				621	1	1	621	1	0	621	0	0
								622	1	1	622	0	1	622	0	0	622	1	1	622	1	0				622	1	1	622	1	0	622	0	0
								623	1	1	623	0	1	623	0	0	623	1	1	623	1	0				623	1	1	623	1	0	623	0	0
								624	1	1	624	0	1	624	0	0	624	1	1	624	1	0				624	1	1	624	1	0	624	0	0
								625	1	1	625	0	1	625	0	0	625	1	1	625	1	0				625	1	1	625	1	0	625	0	0
								626	1	1	626	0	1	626	0	0	626	1	1	626	1	0				626	1	1	626	1	0	626	0	0
								627	1	1	627	0	1	627	0	0	627	1	1	627	1	0				627	1	1	627	1	0	627	0	0
								628	1	1	628	0	1	628	0	0	628	1	1	628	1	0				628	1	1	628	1	0	628	0	0
								629	1	1	629	0	1	629	0	0	629	1	1	629	1	0				629	1	1	629	1	0	629	0	0
								630	1	1	630	0	1	630	0	0	630	1	1	630	1	0				630	1	1	630	1	0	630	0	0
								631	1	1	631	0	1	631	0	0	631	1	1	631	1	0				631	1	1	631	1	0	631	0	0
								632	1	1	632	0	1	632	0	0	632	1	1	632	1	0				632	1	1	632	1	0	632	0	0
								633	1	1	633	0	1	633	0	0	633	1	1	633	1	0				633	1	1	633	1	0	633	0	0
								634	1	1	634	0	1	634	0	0	634	1	1	634	1	0				634	1	1	634	1	0	634	0	0
								635	1	1	635	0	1	635	0	0	635	1	1	635	1	0				635	1	1	635	1	0	635	0	0
								636	1	1	636	0	1	636	0	0	636	1	1	636	1	0				636	1	1	636	1	0	636	0	0
								637	1	1	637	0	1	637	1	0	637	1	1	637	1	0				637	1	1	637	1	0	637	0	0
								638	1	1	638	0	1	638	1	0	638	1	1	638	1	0				638	1	1	638	1	0	638	0	0
								639	1	1	639	0	1	639	1	0	639	1	1	639	1	0				639	1	1	639	1	0	639	0	0
								640	1	1	640	0	1	640	1	0	640	1	1	640	1	0				640	1	1	640	1	0	640	0	0
								641	1	1	641	0	1	641	1	0	641	1	1	641	1	0				641	1	1	641	1	0	641	0	0
								642	1	1	642	0	1	642	1	0	642	1	1	642	1	0				642	1	1	642	1	0	642	0	0
								643	1	1	643	0	1	643	1	0	643	1	1	643	1	0				643	1	1	643	1	0	643	0	0
								644	1	1	644	0	1	644	1	0	644	1	1	644	1	0				644	1	1	644	1	0	644	0	0
								645	1	1	645	0	1	645	1	0	645	1	1	645	1	0				645	1	1	645	1	0	645	0	0
								646	1	1	646	0	1	646	1	0	646	1	1	646	1	0				646	1	1	646	1	0	646	0	0
								647	1	1	647	0	1	647	1	0	647	1	1	647	1	0				647	1	1	647	1	0	647	0	0
								648	1	1	648	0	1	648	1	0	648	1	1	648	1	0				648	1	1	648	1	0	648	0	0
								649	1	1	649	0	1	649	1	0	649	1	1	649	1	0				649	1	1	649	1	0	649	0	0
								650	1	1	650	0	1	650	1	0	650	1	1	650	1	0				650	1	1	650	1	0	650	0	0
								651	1	1	651	0	1	651	1	0	651	1	1	651	1	0				651	1	1	651	1	0	651	0	0
								652	1	1	652	0	1	652	1	0	652	1	1	652	1	0				652	1	1	652	1	0	652	0	0
								653	1	1	653	0	1	653	1	0	653	1	1	653	1	0				653	1	1	653	1	0	653	0	0
								654	1	1	654	0	1	654	1	0	654	1	1	654	1	0				654	1	1	654	1	0	654	0	0
								655	1	1	655	0	1	655	1	0	655	1	1	655	1	0				655	1	1	655	1	0	655	0	0
								656	1	1	656	0	1	656	1	0	656	1	1	656	1	0				656	1	1	656	1	0	656	0	0
								657	1	1	657	0	1	657	1	0	657	1	1	657	1	0				657	1	1	657	1	0	657	0	0
								658	1	1	658	0	1	658	1	0	658	1	1	658	1	0				658	1	1	658	1	0	658	0	0
								659	1	1	659	0	1	659	1	0	659	1	1	659	1	0				659	1	1	659	1	0	659	0	0
								660	1	1	660	0	1	660	1	0	660	1	1	660	1	0				660	1	1	660	1	0	660	0	0
								661	1	1	661	1	1	661	1	0	661	1	1	661	1	0				661	1	1	661	1	0	661	0	0
								662	1	1	662	1	1	662	1	0	662	1	1	662	1	0				662	1	1	662	1	0	662	0	0
								663	1	1	663	1	1	663	1	0	663	1	1	663	1	0				663	1	1	663	1	0	663	0	0
								664	1	1	664	1	1	664	1	0	664	1	1	664	1	0				664	1	1	664	1	0	664	0	0
								665	1	1	665	1	1	665	1	0	665	1	1	665	1	0				665	1	1	665	1	0	665	0	0
								666	1	1	666	1	1	666	1	0	666	1	1	666	1	0				666	1	1	666	1	0	666	0	0
								667	1	1	667	1	1	667	1	0	667	1	1	667	1	0				667	1	1	667	1	0	667	0	0
								668	1	1	668	1	1	668	1	0	668	1	1	668	1	0				668	1	1	668	1	0	668	0	0
								669	1	1	669	1	1	669	1	0	669	1	1	669	1	0				669	1	1	669	1	0	669	0	0
								670	1	1	670	1	1	670	1	0	670	1	1	670	1	0				670	1	1	670	1	0	670	0	0
								671	1	1	671	1	1	671	1	0	671	1	1	671	1	0				671	1	1	671	1	0	671	0	0
								672	1	1	672	1	1	672	1	0	672	1	1	672	1	0				672	1	1	672	1	0	672	0	0
								673	1	1	673	1	1	673	1	0	673	1	1	673	1	0				673	1	1	673	1	0	673	0	0
								674	1	1	674	1	1	674	1	0	674	1	1	674	1	0				674	1	1	674	1	0	674	0	0
								675	1	1	675	1	1	675	1	1	675	1	1	675	1	0				675	1	1	675	1	0	675	0	0
								676	1	1	676	1	1	676	1	1	676	1	1	676	1	0				676	1	1	676	1	0	676	0	0
								677	1	1	677	1	1	677	1	1	677	1	1	677	1	0				677	1	1	677	1	0	677	0	0
								678	1	1	678	1	1	678	1	1	678	1	1	678	1	0				678	1	1	678	1	0	678	0	0
								679	1	1	679	1	1	679	1	1	679	1	1	679	1	0				679	1	1	679	1	0	679	0	0
								680	1	1	680	1	1	680	1	1	680	1	1	680	1	0				680	1	1	680	1	0	680	0	0
								681	1	1	681	1	1	681	1	1	681	1	1	681	1	0				681	1	1	681	1	0	681	0	0
								682	1	1	682	1	1	682	1	1	682	1	1	682	1	0				682	1	1	682	1	0	682	0	0
								683	1	1	683	1	1	683	1	1	683	1	1	683	1	0				683	1	1	683	1	0	683	0	0
								684	1	1	684	1	1	684	1	1	684	1	1	684	1	0				684	1	1	684	1	0	684	0	0
								685	1	1	685	1	1	685	1	1	685	1	1	685	1	0				685	1	1	685	1	0	685	0	0
								686	1	1	686	1	1	686	1	1	686	1	1	686	1	0				686	1	1	686	1	0	686	0	0
								687	1	1	687	1	1	687	1	1	687	1	1	687	1	0				687	1	1	687	1	0	687	0	0
								688	1	1	688	1	1	688	1	1	688	1	1	688	1	0				688	1	1	688	1	0	688	0	0
								689	1	1	689	1	1	689	1	1	689	1	1	689	1	0				689	1	1	689	1	0	689	0	0
								690	1	1	690	1	1	690	1	1	690	1	1	690	1	0				690	1	1	690	1	0	690	0	0
								691	1	1	691	1	1	691	1	1	691	1	1	691	1	0				691	1	1	691	1	0	691	0	0
								692	1	1	692	1	1	692	1	1	692	1	1	692	1	0				692	1	1	692	1	0	692	0	0
								693	1	1	693	1	1	693	1	1	693	1	1	693	1	0				693	1	1	693	1	0	693	0	0
								694	1	1	694	1	1	694	1	1	694	1	1	694	1	0				694	1	1	694	1	0	694	0	0
								695	1	1	695	1	1	695	1	1	695	1	1	695	1	0				695	1	1	695	1	0	695	0	0
								696	1	1	696	1	1	696	1	1	696	1	1	696	1	0				696	1	1	696	1	0	696	0	0
								697	1	1	697	1	1	697	1	1	697	1	1	697	1	0				697	1	1	697	1	0	697	0	0
								698	1	1	698	1	1	698	1	1	698	1	1	698	1	0				698	1	1	698	1	0	698	0	0
								699	1	1	699	1	1	699	1	1	699	1	1	699	1	0				699	1	1	699	1	0	699	0	0
								700	1	1	700	1	1	700	1	1	700	1	1	700	1	0				700	1	1	700	1	0	700	0	0
								701	1	1	701	1	1	701	1	1	701	1	1	701	1	0				701	1	1	701	1	0	701	0	0
								702	1	1	702	1	1	702	1	1	702	1	1	702	1	0				702	1	1	702	1	0	702	0	0
								703	1	1	703	1	1	703	1	1	703	1	1	703	1	0				703	1	1	703	1	0	703	0	0
								704	1	1	704	1	1	704	1	1	704	1	1	704	1	0				704	1	1	704	1	0	704	0	0
								705	1	1	705	1	1	705	1	1	705	1	1	705	1	0				705	1	1	705	1	0	705	0	0
								706	1	1	706	1	1	706	1	1	706	1	1	706	1	0				706	1	1	706	1	0	706	0	0
								707	1	1	707	1	1	707	1	1	707	1	1	707	1	0				707	0	0	707	1	0	707	0	0
								708	1	1	708	1	1	708	1	1	708	1	1	708	1	0				708	0	0	708	1	0	708	0	0
								709	1	1	709	1	1	709	1	1	709	1	1	709	1	0				709	0	0	709	1	0	709	0	0
								710	1	1	710	1	1	710	1	1	710	1	1	710	1	0				710	0	0	710	1	0	710	0	0
								711	1	1	711	1	1	711	1	1	711	1	1	711	1	0				711	0	0	711	1	0	711	0	0
								712	1	1	712	1	1	712	1	1	712	1	1	712	1	0				712	0	0	712	1	0	712	0	0
								713	1	1	713	1	1	713	1	1	713	1	1	713	1	0				713	0	0	713	1	0	713	0	0
								714	1	1	714	1	1	714	1	1	714	1	1	714	1	0				714	0	0	714	1	0	714	0	0
								715	1	1	715	1	1	715	1	1	715	1	1	715	1	0				715	0	0	715	1	0	715	0	0
								716	1	1	716	1	1	716	1	1	716	1	1	716	1	0				716	0	0	716	1	0	716	0	0
								717	1	1	717	1	1	717	1	1	717	1	1	717	1	0				717	0	0	717	1	0	717	0	0
								718	1	1	718	1	1	718	1	1	718	1	1	718	1	0				718	0	0	718	1	0	718	0	0
								719	1	1	719	1	1	719	1	1	719	1	1	719	1	0				719	0	0	719	1	0	719	0	0
								720	1	1	720	1	1	720	1	1	720	1	1	720	1	0				720	0	0	720	1	0	720	0	0
								721	1	1	721	1	1	721	1	1	721	1	1	721	1	0				721	0	0	721	1	0	721	0	0
								722	1	1	722	1	1	722	1	1	722	1	1	722	1	0				722	0	0	722	1	0	722	0	0
								723	1	1	723	1	1	723	1	1	723	1	1	723	1	0				723	0	0	723	1	0	723	0	0
								724	1	1	724	1	1	724	1	1	724	1	1	724	1	0				724	0	0	724	1	0	724	0	0
								725	1	1	725	1	1	725	1	1	725	1	1	725	1	0				725	0	0	725	1	0	725	0	0
								726	1	1	726	1	1	726	1	1	726	1	1	726	1	0				726	0	0	726	1	0	726	0	0
								727	1	1	727	1	1	727	1	1	727	1	1	727	1	0				727	0	0	727	1	0	727	0	0
								728	1	1	728	1	1	728	1	1	728	1	1	728	1	0				728	0	0	728	1	0	728	0	0
								729	1	1	729	1	1	729	1	1	729	1	1	729	1	0				729	0	0	729	1	0	729	0	0
								730	1	1	730	1	1	730	1	1	730	1	1	730	1	0				730	0	0	730	1	0	730	0	0
								731	1	1	731	1	1	731	1	1	731	1	1	731	1	0				731	0	0	731	1	0	731	0	0
								732	1	1	732	1	1	732	1	1	732	1	1	732	1	0				732	0	0	732	1	0	732	0	0
								733	1	1	733	1	1	733	1	1	733	1	1	733	1	0				733	0	0	733	1	0	733	0	0
								734	1	1	734	1	1	734	1	1	734	1	1	734	1	0				734	0	0	734	1	0	734	0	0
								735	1	1	735	1	1	735	1	1	735	1	1	735	1	0				735	0	0	735	1	0	735	0	0
								736	1	1	736	1	1	736	1	1	736	1	1	736	1	0				736	0	0	736	1	0	736	0	0
								737	1	1	737	1	1	737	1	1	737	1	1	737	1	0				737	0	0	737	1	0	737	0	0
								738	1	1	738	1	1	738	1	1	738	1	1	738	1	0				738	0	0	738	1	0	738	0	0
								739	1	1	739	1	1	739	1	1	739	1	1	739	1	0				739	0	0	739	1	0	739	0	0
								740	1	1	740	1	1	740	1	1	740	1	1	740	1	0				740	0	0	740	1	0	740	0	0
								741	1	1	741	1	0	741	1	1	741	1	1	741	1	0				741	0	0	741	1	0	741	0	0
								742	1	1	742	1	0	742	1	1	742	1	1	742	1	0				742	0	0	742	1	0	742	0	0
								743	1	1	743	1	0	743	1	1	743	1	1	743	1	0				743	0	0	743	1	0	743	0	0
								744	1	1	744	1	0	744	1	1	744	1	1	744	1	0				744	0	0	744	1	0	744	0	0
								745	1	1	745	1	0	745	1	1	745	1	1	745	1	0				745	0	0	745	1	0	745	0	0
								746	1	1	746	1	0	746	1	1	746	1	1	746	1	0				746	0	0	746	1	0	746	0	0
								747	1	1	747	1	0	747	1	1	747	1	1	747	1	0				747	0	0	747	1	0	747	0	0
								748	1	1	748	1	0	748	1	1	748	1	1	748	1	0				748	0	0	748	1	0	748	0	0
								749	1	1	749	1	0	749	1	1	749	1	1	749	1	0				749	0	0	749	1	0	749	0	0
								750	1	1	750	0	0	750	1	1	750	1	1	750	1	0				750	0	0	750	1	0	750	0	0
								751	1	1	751	0	0	751	1	1	751	1	1	751	1	0				751	0	0	751	1	0	751	0	0
								752	1	1	752	0	0	752	1	1	752	1	1	752	1	0				752	0	0	752	1	0	752	0	0
								753	1	1	753	0	0	753	1	1	753	1	1	753	1	0				753	0	0	753	1	0	753	0	0
								754	1	1	754	0	0	754	1	1	754	1	1	754	1	0				754	0	0	754	1	0	754	0	0
								755	1	1	755	0	0	755	1	1	755	1	1	755	1	0				755	0	0	755	1	0	755	0	0
								756	1	1	756	1	1	756	1	1	756	1	1	756	0	0				756	0	0	756	1	0	756	0	0
								757	1	1	757	1	1	757	1	1	757	1	1	757	0	0				757	0	0	757	1	0	757	0	0
								758	1	1	758	1	1	758	1	1	758	1	1	758	0	0				758	0	0	758	1	0	758	0	0
								759	1	1	759	1	1	759	1	1	759	1	1	759	0	0				759	0	0	759	1	0	759	0	0
								760	1	1	760	1	1	760	1	1	760	1	1	760	0	0				760	0	0	760	1	0	760	0	0
								761	1	1	761	1	1	761	1	1	761	1	1	761	0	0				761	0	0	761	1	0	761	0	0
								762	1	1	762	1	1	762	1	1	762	1	1	762	0	0				762	0	0	762	1	0	762	0	0
								763	1	1	763	1	1	763	1	1	763	1	1	763	0	0				763	0	0	763	1	0	763	0	0
								764	1	1	764	1	1	764	1	1	764	1	1	764	0	0				764	0	0	764	1	0	764	0	0
								765	1	1	765	1	1	765	1	1	765	1	1	765	0	0				765	0	0	765	1	0	765	0	0
								766	1	1	766	1	1	766	1	1	766	1	1	766	0	0				766	0	0	766	1	0	766	0	0
								767	1	1	767	1	1	767	1	1	767	1	1	767	0	0				767	0	0	767	1	0	767	0	0
								768	1	1	768	1	1	768	1	1	768	1	1	768	0	0				768	0	0	768	1	0	768	0	0
								769	1	1	769	1	1	769	1	1	769	1	1	769	0	0				769	0	0	769	1	0	769	1	0
								770	1	1	770	1	1	770	1	1	770	1	1	770	0	0				770	0	0	770	1	0	770	1	0
								771	1	1	771	1	1	771	1	1	771	1	1	771	0	0				771	0	0	771	1	0	771	1	0
								772	1	1	772	1	1	772	1	1	772	1	1	772	0	0				772	0	0	772	1	0	772	1	1
								773	1	1	773	1	1	773	1	1	773	1	1	773	0	0				773	0	0	773	1	0	773	1	1
								774	1	1	774	1	1	774	1	1	774	1	1	774	0	0				774	0	0	774	1	0	774	1	1
								775	1	1	775	1	1	775	1	1	775	1	1	775	0	0				775	0	0	775	1	0	775	1	1
								776	1	1	776	1	1	776	1	1	776	1	1	776	0	0				776	0	0	776	1	0	776	1	1
								777	1	0	777	1	1	777	1	1	777	1	1	777	0	0				777	0	0	777	1	0	777	1	1
								778	1	0	778	1	1	778	1	1	778	1	1	778	0	0				778	0	0	778	1	0	778	1	1
								779	1	0	779	1	1	779	1	1	779	1	1	779	0	0				779	0	0	779	1	0	779	1	1
								780	1	0	780	1	1	780	1	1	780	1	1	780	0	0				780	0	0	780	1	0	780	1	1
								781	1	0	781	1	1	781	1	1	781	1	1	781	0	0				781	0	0	781	1	0	781	1	1
								782	1	0	782	1	1	782	1	1	782	1	1	782	0	0				782	0	0	782	1	0	782	1	1
								783	1	0	783	1	1	783	1	1	783	1	1	783	0	0				783	0	0	783	1	0	783	1	1
								784	1	0	784	1	1	784	1	1	784	1	1	784	0	0				784	0	0	784	1	0	784	1	1
								785	1	0	785	1	1	785	1	1	785	1	1	785	0	0				785	0	0	785	1	0	785	1	1
								786	1	0	786	1	1	786	1	1	786	1	1	786	0	0				786	0	0	786	1	0	786	1	1
								787	1	0	787	1	1	787	1	1	787	1	1	787	0	0				787	0	0	787	1	0	787	1	1
								788	1	0	788	1	1	788	1	1	788	1	1	788	0	0				788	0	0	788	1	0	788	1	1
								789	1	0	789	1	1	789	1	1	789	1	1	789	0	0				789	0	0	789	1	0	789	1	1
								790	1	0	790	1	1	790	1	1	790	1	1	790	0	0				790	0	0	790	1	0	790	1	1
								791	1	0	791	1	1	791	1	1	791	1	1	791	0	0				791	0	0	791	1	0	791	1	1
								792	1	0	792	1	1	792	1	1	792	1	1	792	0	0				792	0	0	792	1	0	792	1	1
								793	1	0	793	1	1	793	1	1	793	1	1	793	0	0				793	0	0	793	1	0	793	1	1
								794	1	0	794	1	1	794	1	1	794	1	1	794	0	0				794	0	0	794	1	0	794	1	1
								795	1	0	795	1	1	795	1	1	795	1	1	795	0	0				795	0	0	795	1	0	795	1	1
								796	1	0	796	1	1	796	1	1	796	1	1	796	0	0				796	0	0	796	1	0	796	1	1
								797	1	0	797	1	1	797	1	1	797	1	1	797	0	0				797	0	0	797	1	0	797	1	1
								798	1	0	798	1	1	798	1	1	798	1	1	798	0	0				798	0	0	798	1	0	798	1	1
								799	1	0	799	1	1	799	1	1	799	1	1	799	0	0				799	0	0	799	1	0	799	1	1
								800	1	0	800	1	1	800	1	1	800	1	1	800	0	0				800	0	0	800	1	0	800	1	1
								801	1	0	801	1	1	801	1	1	801	1	1	801	0	0				801	0	0	801	1	0	801	1	1
								802	1	0	802	1	1	802	1	1	802	1	1	802	0	0				802	0	0	802	1	0	802	1	1
								803	1	0	803	1	1	803	1	1	803	1	1	803	0	0				803	0	0	803	1	0	803	1	1
								804	1	0	804	1	1	804	1	1	804	1	1	804	0	0				804	0	0	804	1	0	804	1	1
								805	1	0	805	1	1	805	1	1	805	1	1	805	0	0				805	0	0	805	1	0	805	1	1
								806	1	0	806	1	1	806	1	1	806	1	1	806	0	0				806	0	0	806	1	0	806	1	1
								807	1	0	807	1	1	807	1	1	807	1	1	807	0	0				807	0	0	807	1	0	807	1	1
								808	1	0	808	1	1	808	1	1	808	1	1	808	0	0				808	0	0	808	1	0	808	1	1
								809	1	0	809	1	1	809	1	1	809	1	1	809	0	0				809	0	0	809	1	0	809	1	1
								810	1	0	810	1	1	810	1	1	810	1	1	810	0	0				810	0	0	810	1	0	810	1	1
								811	1	0	811	1	1	811	1	1	811	1	1	811	0	0				811	0	0	811	1	0	811	1	1
								812	1	0	812	1	1	812	1	1	812	1	1	812	0	0				812	0	0	812	1	0	812	1	1
								813	1	0	813	1	1	813	1	1	813	1	1	813	0	0				813	0	0	813	1	0	813	1	1
								814	1	0	814	1	1	814	1	1	814	1	1	814	0	0				814	0	0	814	1	0	814	1	1
								815	1	0	815	1	1	815	1	1	815	1	1	815	0	0				815	0	0	815	1	0	815	1	1
								816	1	0	816	1	1	816	1	1	816	1	1	816	0	0				816	0	0	816	1	0	816	1	1
								817	1	0	817	1	1	817	1	1	817	1	1	817	0	0				817	0	0	817	1	0	817	1	1
								818	1	0	818	1	1	818	1	1	818	1	1	818	0	0				818	0	0	818	1	0	818	1	1
								819	1	0	819	1	1	819	1	1	819	1	1	819	0	0				819	0	0	819	1	0	819	1	0
								820	1	0	820	1	1	820	1	1	820	1	1	820	1	0				820	0	0	820	1	1	820	1	0
								821	1	0	821	1	1	821	1	1	821	1	1	821	1	0				821	0	0	821	1	1	821	1	0
								822	1	0	822	1	1	822	1	1	822	1	1	822	1	0				822	0	0	822	1	1	822	1	0
								823	1	0	823	1	1	823	1	1	823	1	1	823	1	0				823	0	0	823	1	1	823	1	0
								824	1	0	824	1	1	824	1	1	824	1	1	824	1	0				824	0	0	824	1	1	824	1	0
								825	1	0	825	1	1	825	1	1	825	1	1	825	1	0				825	0	0	825	1	1	825	1	0
								826	1	0	826	1	1	826	1	1	826	1	1	826	1	0				826	0	0	826	1	1	826	1	0
								827	1	0	827	1	1	827	1	1	827	1	1	827	1	0				827	0	0	827	1	1	827	1	0
								828	1	0	828	1	1	828	1	1	828	1	1	828	1	0				828	0	0	828	1	1	828	1	0
								829	1	0	829	1	1	829	1	1	829	1	1	829	1	0				829	0	0	829	1	1	829	1	0
								830	1	0	830	1	1	830	1	1	830	1	1	830	1	0				830	0	0	830	1	1	830	1	0
								831	1	0	831	1	1	831	1	1	831	1	1	831	1	0				831	0	0	831	1	1	831	1	0
								832	1	0	832	1	1	832	1	1	832	1	1	832	1	0				832	0	0	832	1	1	832	1	0
								833	1	0	833	1	1	833	1	1	833	1	1	833	1	0				833	0	0	833	1	1	833	1	0
								834	1	0	834	1	1	834	1	1	834	1	1	834	1	0				834	0	0	834	1	1	834	1	0
								835	1	0	835	1	1	835	1	1	835	1	1	835	1	0				835	0	0	835	1	1	835	1	0
								836	1	0	836	1	1	836	1	1	836	1	1	836	1	0				836	0	0	836	1	1	836	1	0
								837	1	0	837	1	1	837	1	1	837	1	1	837	1	0				837	0	0	837	1	1	837	1	0
								838	1	0	838	1	1	838	1	1	838	1	1	838	1	0				838	0	0	838	1	1	838	1	0
								839	1	0	839	1	1	839	1	1	839	1	1	839	1	0				839	0	0	839	1	1	839	1	0
								840	1	0	840	1	1	840	1	1	840	1	1	840	1	0				840	0	0	840	1	1	840	1	0
								841	1	0	841	1	1	841	1	1	841	1	1	841	1	0				841	0	0	841	1	1	841	1	0
								842	1	0	842	1	1	842	1	1	842	1	1	842	1	0				842	0	0	842	1	1	842	1	0
								843	1	0	843	1	1	843	1	1	843	1	1	843	1	0				843	0	0	843	1	1	843	1	0
								844	1	0	844	1	1	844	1	1	844	1	1	844	1	0				844	0	0	844	1	1	844	1	0
								845	1	0	845	1	1	845	1	1	845	1	1	845	1	0				845	0	0	845	1	1	845	1	0
								846	1	0	846	1	1	846	1	1	846	1	1	846	1	0				846	0	0	846	1	1	846	1	0
								847	1	0	847	1	1	847	1	1	847	1	1	847	1	0				847	0	0	847	1	1	847	1	0
								848	1	0	848	1	1	848	1	1	848	1	1	848	1	0				848	0	0	848	1	1	848	1	0
								849	1	0	849	1	1	849	1	1	849	1	1	849	1	0				849	0	0	849	1	1	849	1	0
								850	1	0	850	1	1	850	1	1	850	1	1	850	1	0				850	0	0	850	1	1	850	1	0
								851	1	0	851	1	1	851	1	1	851	1	1	851	1	0				851	0	0	851	1	1	851	1	0
								852	1	0	852	1	1	852	1	1	852	1	1	852	1	0				852	0	0	852	1	1	852	1	0
								853	1	0	853	1	1	853	1	1	853	1	1	853	1	0				853	0	0	853	1	1	853	1	0
								854	1	0	854	1	1	854	1	1	854	1	1	854	1	0				854	0	0	854	1	1	854	1	0
								855	1	0	855	1	1	855	1	1	855	1	1	855	1	0				855	0	0	855	1	1	855	1	0
								856	1	0	856	1	1	856	1	1	856	1	1	856	1	0				856	0	0	856	1	1	856	1	0
								857	1	0	857	1	1	857	1	1	857	1	1	857	1	0				857	0	0	857	1	1	857	1	0
								858	1	0	858	1	1	858	1	1	858	1	1	858	1	0				858	0	0	858	1	1	858	1	0
								859	1	0	859	1	1	859	1	1	859	1	1	859	1	0				859	0	0	859	1	1	859	1	0
								860	1	0	860	1	1	860	1	1	860	1	1	860	1	0				860	0	0	860	1	1	860	1	0
								861	1	0	861	1	1	861	1	1	861	1	1	861	1	0				861	0	0	861	1	1	861	1	0
								862	1	0	862	1	1	862	1	1	862	1	1	862	1	0				862	0	0	862	1	1	862	1	0
								863	1	0	863	1	1	863	1	1	863	1	1	863	1	0				863	0	0	863	1	1	863	1	0
								864	1	0	864	1	1	864	1	1	864	1	1	864	1	0				864	0	0	864	1	1	864	1	0
								865	1	0	865	1	1	865	1	1	865	1	1	865	1	0				865	0	0	865	1	1	865	1	0
								866	1	0	866	1	1	866	1	1	866	1	1	866	1	0				866	0	0	866	1	1	866	1	0
								867	1	0	867	1	1	867	1	1	867	1	1	867	1	0				867	0	0	867	1	1	867	1	0
								868	1	0	868	1	1	868	1	1	868	1	1	868	1	0				868	0	0	868	1	1	868	1	0
								869	1	0	869	1	1	869	1	1	869	1	1	869	1	0				869	0	0	869	1	1	869	1	0
								870	1	0	870	1	1	870	1	1	870	1	1	870	1	0				870	0	0	870	1	1	870	1	0
								871	1	0	871	1	1	871	1	1	871	1	1	871	1	0				871	0	0	871	1	1	871	1	0
								872	1	0	872	1	1	872	1	1	872	1	1	872	1	0				872	0	0	872	1	1	872	1	0
								873	1	0	873	1	1	873	1	1	873	1	1	873	1	0				873	0	0	873	1	1	873	1	0
								874	1	0	874	1	1	874	1	1	874	1	1	874	1	0				874	0	0	874	1	1	874	1	0
								875	1	0	875	1	1	875	1	1	875	1	1	875	1	0				875	0	0	875	1	1	875	1	0
								876	1	0	876	1	1	876	1	1	876	1	1	876	1	0				876	0	0	876	1	1	876	1	0
								877	1	0	877	1	1	877	1	1	877	1	1	877	1	0				877	0	0	877	1	1	877	1	0
								878	1	0	878	1	1	878	1	1	878	1	1	878	1	0				878	0	0	878	1	1	878	1	0
								879	1	0	879	1	1	879	1	1	879	1	1	879	1	0				879	0	0	879	1	1	879	1	0
								880	1	0	880	1	1	880	1	1	880	1	1	880	1	0				880	0	0	880	1	1	880	1	0
								881	1	0	881	1	1	881	1	1	881	1	1	881	1	0				881	0	0	881	1	1	881	1	0
								882	1	0	882	1	1	882	1	1	882	1	1	882	1	0				882	0	0	882	1	1	882	1	0
								883	1	0	883	1	1	883	1	1	883	1	1	883	1	0				883	0	0	883	1	1	883	1	0
								884	1	0	884	1	1	884	1	0	884	1	1	884	1	0				884	0	0	884	1	1	884	1	0
								885	1	0	885	1	1				885	1	1	885	1	0				885	0	0	885	1	1	885	1	0
								886	1	0	886	1	1				886	1	1	886	1	0				886	0	0	886	1	1	886	1	0
								887	1	0	887	1	0				887	1	1	887	1	0				887	0	0	887	1	1	887	1	0
								888	1	0	888	1	0				888	1	1	888	1	0				888	0	0	888	1	1	888	1	0
								889	1	0	889	1	0				889	1	1	889	1	0				889	0	0	889	1	1	889	1	0
								890	1	0	890	1	1				890	1	1	890	1	0				890	0	0	890	1	1	890	1	0
								891	1	0	891	1	1				891	1	1	891	1	0				891	0	0	891	1	1	891	1	0
								892	1	0	892	1	1				892	1	1	892	1	0				892	0	0	892	1	1	892	1	0
								893	1	0	893	1	1				893	1	1	893	1	0				893	0	0	893	1	1	893	1	0
								894	1	0	894	1	1				894	1	1	894	1	0				894	0	0	894	1	1	894	1	0
								895	1	0	895	1	1				895	1	1	895	1	0				895	0	0	895	1	1	895	1	0
								896	1	0	896	1	1				896	1	1	896	1	0				896	0	0	896	1	1	896	1	0
								897	1	0	897	1	1				897	1	1	897	1	0				897	0	0	897	1	1	897	1	0
								898	1	0	898	1	1				898	1	1	898	1	0				898	0	0	898	1	1	898	1	0
								899	1	0	899	1	1				899	1	1	899	1	0				899	0	0	899	1	1	899	1	0
								900	1	0	900	1	1				900	1	1	900	1	0				900	0	0	900	1	1	900	1	0
								901	1	0	901	1	1				901	1	1	901	1	0				901	0	0	901	1	1	901	1	0
								902	1	0	902	1	1				902	1	1	902	1	0				902	0	0	902	1	1	902	1	0
								903	1	0	903	1	1				903	1	1	903	1	0				903	0	0	903	1	1	903	1	0
								904	1	0	904	1	1				904	1	1	904	1	0				904	0	0	904	1	1	904	1	0
								905	1	0	905	1	1				905	1	1	905	1	0				905	0	0	905	1	1	905	1	0
								906	1	0	906	1	1				906	1	1	906	1	0				906	0	0	906	1	1	906	1	0
								907	1	0	907	1	1				907	1	1	907	1	0				907	0	0	907	1	1	907	1	0
								908	1	0	908	1	1				908	1	1	908	1	0				908	0	0	908	1	1	908	1	0
								909	1	0	909	1	1				909	1	1	909	1	0				909	0	0	909	1	1	909	1	0
								910	1	0	910	1	1				910	1	1	910	1	0				910	0	0	910	1	1	910	1	0
								911	1	0	911	1	1				911	1	1	911	1	0				911	0	0	911	1	1	911	1	0
								912	1	0	912	1	1				912	1	1	912	1	0				912	0	0	912	1	1	912	1	0
								913	1	0	913	1	1				913	1	1	913	1	0				913	0	0	913	1	1	913	1	0
								914	1	0	914	1	1				914	1	1	914	1	0				914	0	0	914	1	1	914	1	0
								915	1	0	915	1	1				915	1	1	915	1	0				915	0	0	915	1	1	915	1	0
								916	1	0	916	1	1				916	1	1	916	1	0				916	0	0	916	1	1	916	1	0
								917	1	0	917	1	1				917	1	1	917	1	0				917	0	0	917	1	1	917	1	0
								918	1	0	918	1	1				918	1	1	918	1	0				918	0	0	918	1	1	918	1	0
								919	1	0	919	1	1				919	1	1	919	1	0				919	0	0	919	1	1	919	1	0
								920	1	0	920	1	1				920	1	1	920	1	0				920	0	0	920	1	1	920	1	0
								921	1	0	921	1	1				921	1	1	921	1	0				921	0	0	921	1	1	921	1	0
								922	1	0	922	1	1				922	1	1	922	1	0				922	0	0	922	1	1	922	1	0
								923	1	0	923	1	1				923	1	1	923	1	0				923	0	0	923	1	1	923	1	0
								924	1	0	924	1	1				924	1	1	924	1	0				924	0	0	924	1	1	924	1	0
								925	1	0	925	1	1				925	1	1	925	1	0				925	0	0	925	1	1	925	1	1
								926	1	0	926	1	1				926	1	1	926	1	0				926	0	0	926	1	1	926	1	1
								927	1	0	927	1	1				927	1	1	927	1	0				927	0	0	927	1	1	927	1	1
								928	1	0	928	1	1				928	1	1	928	1	0				928	0	0	928	1	1	928	1	1
								929	1	0	929	1	1				929	1	1	929	1	0				929	0	0	929	1	1	929	1	1
								930	0	0	930	1	1				930	1	1	930	1	0				930	0	0	930	1	1	930	1	1
								931	0	0	931	1	1				931	1	1	931	1	0				931	0	0	931	1	1	931	1	1
								932	0	0	932	1	1				932	1	1	932	1	0				932	0	0	932	1	1	932	1	1
											933	1	1				933	1	1	933	1	0				933	0	0	933	1	1	933	1	1
											934	1	1				934	1	1	934	1	0				934	0	0	934	1	1	934	1	1
											935	1	1				935	1	1	935	1	0				935	0	0	935	1	1	935	1	1
											936	1	1				936	1	1	936	1	0				936	0	0	936	1	1	936	1	1
											937	1	1				937	1	1	937	1	0				937	0	0	937	1	1	937	1	1
											938	1	1				938	1	1	938	1	0				938	0	0	938	1	1	938	1	1
											939	1	1				939	1	1	939	1	0				939	0	0	939	1	1	939	1	1
											940	1	1				940	1	1	940	1	0				940	0	0	940	1	1	940	1	1
											941	1	1				941	1	1	941	1	0				941	0	0	941	1	1	941	1	1
											942	1	1				942	1	1	942	1	0				942	0	0	942	0	0	942	1	1
											943	1	1				943	1	1	943	1	0				943	0	0	943	0	0	943	1	1
											944	1	1				944	1	1	944	1	0				944	0	0	944	0	0	944	1	1
											945	1	1				945	1	1	945	1	0				945	0	0	945	0	0	945	1	1
											946	1	1				946	1	1	946	1	0				946	0	0	946	0	0	946	1	1
											947	1	1				947	1	1	947	1	0				947	0	0	947	0	0	947	1	1
											948	1	1				948	1	1	948	1	0				948	0	0	948	0	0	948	1	1
											949	1	1				949	1	1	949	1	0				949	0	0	949	0	0	949	1	1
											950	1	1				950	1	1	950	1	0				950	0	0	950	0	0	950	1	1
											951	1	1				951	1	1	951	1	0				951	0	0	951	0	0	951	1	1
											952	1	1				952	1	1	952	1	0				952	0	0	952	0	0	952	1	1
											953	1	1				953	1	1	953	1	0				953	0	0	953	0	0	953	1	1
											954	1	1				954	1	1	954	1	0				954	0	0	954	0	0	954	1	1
											955	1	1				955	1	1	955	1	0				955	0	0	955	0	0	955	1	1
											956	1	1				956	1	1	956	1	0				956	0	0	956	0	0	956	1	1
											957	1	1				957	1	1	957	1	0				957	0	0	957	0	0	957	1	1
											958	1	1				958	1	1	958	1	0				958	0	0	958	0	0	958	1	1
											959	1	1				959	1	1	959	1	0				959	0	0	959	0	0	959	1	1
											960	1	1				960	1	1	960	1	0				960	0	0	960	0	0	960	1	1
											961	1	1				961	1	1	961	1	0				961	0	0	961	0	0	961	1	1
											962	1	1				962	1	1	962	1	0				962	0	0	962	0	0	962	1	1
											963	1	1				963	1	1	963	1	0				963	0	0	963	0	0	963	1	1
											964	1	1				964	1	1	964	1	0				964	0	0	964	0	0	964	1	1
											965	1	1				965	1	1	965	1	0				965	0	0	965	0	0	965	1	1
											966	1	1				966	0	0	966	1	0				966	0	0	966	0	0	966	1	1
											967	1	1				967	0	0	967	1	0				967	0	0	967	0	0	967	1	1
											968	1	1				968	0	0	968	1	0				968	0	0	968	0	0	968	1	1
											969	1	1				969	0	0	969	1	0				969	0	0	969	0	0	969	1	1
											970	1	1				970	0	0	970	1	0				970	0	0	970	0	0	970	1	1
											971	1	1				971	0	0	971	1	0				971	0	0	971	0	0	971	1	1
											972	1	1				972	0	0	972	1	0				972	0	0	972	0	0	972	1	1
											973	1	1				973	0	0	973	1	0				973	0	0	973	0	0	973	1	1
											974	1	1				974	0	0	974	1	0				974	0	0	974	0	0	974	1	1
											975	1	1				975	0	0	975	1	0				975	0	0	975	0	0	975	1	1
											976	1	1				976	0	0	976	1	0				976	0	0	976	0	0	976	1	1
											977	1	1				977	0	0	977	1	0				977	0	0	977	0	0	977	1	1
											978	1	1				978	0	0	978	1	0				978	0	0	978	0	0	978	1	1
											979	1	1				979	0	0	979	1	0				979	0	0	979	0	0	979	1	1
											980	1	1				980	0	0	980	1	0				980	0	0	980	0	0	980	1	1
											981	1	1				981	0	0	981	1	0				981	0	0	981	0	0	981	1	1
											982	1	1				982	0	0	982	1	0				982	0	0	982	0	0	982	1	1
											983	1	1				983	0	0	983	1	0				983	0	0	983	0	0	983	1	1
											984	1	1				984	0	0	984	1	0				984	0	0	984	0	0	984	1	1
											985	1	1				985	0	0	985	1	0				985	0	0	985	0	0	985	1	1
											986	1	1				986	0	0	986	1	0				986	0	0	986	0	0	986	1	1
											987	1	1				987	0	0	987	1	0				987	0	0	987	0	0	987	1	1
											988	1	0				988	0	0	988	1	0				988	0	0	988	0	0	988	1	1
											989	1	0				989	0	0	989	1	0				989	0	0	989	0	0	989	1	1
											990	1	0				990	0	0	990	1	0				990	0	0	990	0	0	990	1	1
											991	1	0				991	0	0	991	1	0				991	0	0	991	0	0	991	1	1
											992	1	0				992	0	0	992	1	0				992	0	0	992	0	0	992	1	1
											993	0	0				993	0	0	993	0	0				993	0	0	993	0	0	993	1	1
											994	1	1				994	0	0	994	0	0				994	0	0	994	0	0	994	1	1
											995	1	1				995	0	0	995	0	0				995	0	0	995	0	0	995	1	1
											996	1	1				996	0	0	996	0	0				996	0	0	996	0	0	996	1	1
											997	1	1				997	0	0	997	0	0				997	0	0	997	0	0	997	1	1
											998	1	1				998	0	0	998	0	0				998	0	0	998	0	0	998	1	1
											999	1	1				999	0	0	999	0	0				999	0	0	999	0	0	999	1	1
											1000	1	1				1000	0	0	1000	0	0				1000	0	0	1000	0	0	1000	1	1
											1001	1	1				1001	0	0	1001	0	0				1001	0	0	1001	0	0	1001	1	1
											1002	1	1				1002	0	0	1002	0	0				1002	0	0	1002	0	0	1002	1	1
											1003	1	1				1003	0	0	1003	0	0				1003	0	0	1003	0	0	1003	1	1
											1004	1	1				1004	0	0	1004	0	0				1004	0	0	1004	0	0	1004	1	1
											1005	1	1				1005	0	0	1005	0	0				1005	0	0	1005	0	0	1005	1	1
											1006	1	1				1006	0	0	1006	0	0				1006	0	0	1006	0	0	1006	1	1
											1007	1	1				1007	0	0	1007	0	0				1007	0	0	1007	0	0	1007	1	1
											1008	1	1				1008	0	0	1008	0	0				1008	0	0	1008	0	0	1008	1	1
											1009	1	1				1009	0	0	1009	0	0				1009	0	0	1009	0	0	1009	1	1
											1010	1	1				1010	0	0	1010	0	0				1010	0	0	1010	0	0	1010	1	1
											1011	1	1				1011	0	0	1011	0	0				1011	0	0	1011	0	0	1011	1	1
											1012	1	1				1012	0	0	1012	0	0				1012	0	0	1012	0	0	1012	1	1
											1013	1	1				1013	0	0	1013	0	0				1013	0	0	1013	0	0	1013	1	1
											1014	1	1				1014	0	0	1014	0	0				1014	0	0	1014	0	0	1014	1	1
											1015	1	1				1015	0	0	1015	0	0				1015	0	0	1015	0	0	1015	1	1
											1016	1	1				1016	0	0	1016	0	0				1016	0	0	1016	0	0	1016	1	1
											1017	1	1				1017	0	0	1017	0	0				1017	0	0	1017	0	0	1017	1	1
											1018	1	1				1018	0	0	1018	0	0				1018	0	0	1018	0	0	1018	1	1
											1019	1	1				1019	0	0	1019	0	0				1019	0	0	1019	0	0	1019	1	1
											1020	1	1				1020	0	0	1020	0	0				1020	0	0	1020	0	0	1020	1	1
											1021	1	1				1021	0	0	1021	0	0				1021	0	0	1021	0	0	1021	1	1
											1022	1	1				1022	0	0	1022	0	0				1022	0	0	1022	0	0	1022	1	1
											1023	1	1				1023	0	0	1023	0	0				1023	0	0	1023	0	0	1023	1	1
											1024	1	1				1024	0	0	1024	0	0				1024	0	0	1024	0	0	1024	1	1
											1025	1	1				1025	0	0	1025	0	0				1025	0	0	1025	0	0	1025	1	1
											1026	1	1				1026	0	0	1026	0	0				1026	0	0	1026	0	0	1026	1	1
											1027	1	1				1027	0	0	1027	0	0				1027	0	0	1027	0	0	1027	1	1
											1028	1	1				1028	0	0	1028	0	0				1028	0	0	1028	0	0	1028	1	1
											1029	1	1				1029	0	0	1029	0	0				1029	0	0	1029	0	0	1029	1	1
											1030	1	1				1030	0	0	1030	0	0				1030	0	0	1030	0	0	1030	1	1
											1031	1	1				1031	0	0	1031	0	0				1031	0	0	1031	0	0	1031	1	1
											1032	1	1				1032	0	0	1032	0	0				1032	0	0	1032	0	0	1032	1	1
											1033	1	1				1033	0	0	1033	0	0				1033	0	0	1033	0	0	1033	1	1
											1034	1	1				1034	0	0	1034	0	0				1034	0	0	1034	0	0	1034	1	1
											1035	1	1				1035	0	0	1035	0	0				1035	0	0	1035	0	0	1035	1	1
											1036	1	1				1036	0	0	1036	0	0				1036	0	0	1036	0	0	1036	1	1
											1037	1	1				1037	0	0	1037	0	0				1037	0	0	1037	0	0	1037	1	1
											1038	1	1				1038	0	0	1038	0	0				1038	0	0	1038	0	0	1038	1	1
											1039	1	1				1039	0	0	1039	0	0				1039	0	0	1039	0	0	1039	1	1
											1040	1	1				1040	0	0	1040	0	0				1040	0	0	1040	0	0	1040	1	1
											1041	1	1				1041	0	0	1041	0	0				1041	0	0	1041	0	0	1041	1	1
											1042	1	1				1042	0	0	1042	0	0				1042	0	0	1042	0	0	1042	1	1
											1043	1	1				1043	0	0	1043	0	0				1043	0	0	1043	0	0	1043	1	1
											1044	1	1				1044	0	0	1044	0	0				1044	0	0	1044	0	0	1044	1	1
											1045	1	1				1045	0	0	1045	1	0				1045	0	0	1045	0	0	1045	1	1
											1046	1	1				1046	0	0	1046	1	0				1046	0	0	1046	0	0	1046	1	1
											1047	1	1				1047	0	0	1047	1	0				1047	0	0	1047	0	0	1047	1	1
											1048	1	1				1048	0	0	1048	1	0				1048	0	0	1048	0	0	1048	1	1
											1049	1	1				1049	0	0	1049	1	0				1049	0	0	1049	0	0	1049	1	1
											1050	1	1				1050	0	0	1050	1	0				1050	0	0	1050	0	0	1050	1	1
											1051	1	1				1051	0	0	1051	1	0				1051	0	0	1051	0	0	1051	1	1
											1052	1	1				1052	0	0	1052	1	0				1052	0	0	1052	0	0	1052	1	1
											1053	1	1				1053	0	0	1053	1	0				1053	0	0	1053	0	0	1053	1	1
											1054	1	1				1054	0	0	1054	1	0				1054	0	0	1054	0	0	1054	1	1
											1055	1	1				1055	0	0	1055	1	0				1055	0	0	1055	0	0	1055	1	1
											1056	1	1				1056	0	0	1056	1	0				1056	0	0	1056	0	0	1056	1	1
											1057	1	1				1057	0	0	1057	1	0				1057	0	0	1057	0	0	1057	1	1
											1058	1	1				1058	0	0	1058	1	0				1058	0	0	1058	0	0	1058	1	1
											1059	1	1				1059	0	0	1059	1	0				1059	0	0	1059	0	0	1059	1	1
											1060	1	1				1060	0	0	1060	1	0				1060	0	0	1060	0	0	1060	1	1
											1061	1	1				1061	0	0	1061	1	0				1061	0	0	1061	0	0	1061	1	1
											1062	1	1				1062	0	0	1062	1	0				1062	0	0	1062	0	0	1062	1	1
											1063	1	1				1063	0	0	1063	1	0				1063	0	0	1063	0	0	1063	1	1
											1064	1	1				1064	0	0	1064	1	0				1064	0	0	1064	0	0	1064	1	1
											1065	1	1				1065	0	0	1065	1	0				1065	0	0	1065	0	0	1065	1	1
											1066	1	1				1066	0	0	1066	1	0				1066	0	0	1066	0	0	1066	1	1
											1067	1	1				1067	0	0	1067	1	0				1067	0	0	1067	0	0	1067	1	1
											1068	1	1				1068	0	0	1068	1	0				1068	0	0	1068	0	0	1068	1	1
											1069	1	1				1069	0	0	1069	1	0				1069	0	0	1069	0	0	1069	1	1
											1070	1	1				1070	0	0	1070	1	0				1070	0	0	1070	0	0	1070	1	1
											1071	1	1				1071	0	0	1071	1	0				1071	0	0	1071	0	0	1071	1	1
											1072	1	1				1072	0	0	1072	1	0				1072	0	0	1072	0	0	1072	1	1
											1073	1	1				1073	0	0	1073	1	0				1073	0	0	1073	0	0	1073	1	1
											1074	1	1				1074	0	0	1074	1	0				1074	0	0	1074	0	0	1074	1	1
											1075	1	1				1075	0	0	1075	1	0				1075	0	0	1075	0	0	1075	1	1
											1076	1	1				1076	0	0	1076	1	0				1076	0	0	1076	0	0	1076	1	1
											1077	1	1				1077	0	0	1077	1	0				1077	0	0	1077	0	0	1077	1	1
											1078	1	1				1078	0	0	1078	1	0				1078	0	0	1078	0	0	1078	1	1
											1079	1	1				1079	0	0	1079	1	0				1079	0	0	1079	0	0	1079	1	1
											1080	1	1				1080	0	0	1080	1	0				1080	0	0	1080	0	0	1080	1	1
											1081	1	1				1081	0	0	1081	1	0				1081	0	0	1081	0	0	1081	1	1
											1082	1	1				1082	0	0	1082	1	0				1082	0	0	1082	0	0	1082	1	1
											1083	1	1				1083	0	0	1083	1	0				1083	0	0	1083	0	0	1083	1	1
											1084	1	1				1084	0	0	1084	1	0				1084	0	0	1084	0	0	1084	1	1
											1085	1	1				1085	0	0	1085	1	0				1085	0	0	1085	0	0	1085	1	1
											1086	1	1				1086	0	0	1086	1	0				1086	0	0	1086	0	0	1086	1	1
											1087	1	1				1087	0	0	1087	1	0				1087	0	0	1087	0	0	1087	1	1
											1088	1	1				1088	0	0	1088	1	0				1088	0	0	1088	0	0	1088	1	1
											1089	1	1				1089	0	0	1089	1	0				1089	0	0	1089	0	0	1089	1	1
											1090	1	1				1090	0	0	1090	1	0				1090	0	0	1090	0	0	1090	1	1
											1091	1	1				1091	0	0	1091	1	0				1091	0	0	1091	0	0	1091	1	1
											1092	1	1				1092	0	0	1092	1	0				1092	0	0				1092	1	1
											1093	1	1				1093	0	0	1093	1	0				1093	0	0				1093	1	1
											1094	1	1				1094	0	0	1094	1	0				1094	0	0				1094	1	1
											1095	1	1				1095	0	0	1095	1	0				1095	0	0				1095	1	1
											1096	1	1				1096	0	0	1096	1	0				1096	0	0				1096	1	1
											1097	1	1				1097	0	0	1097	1	0				1097	0	0				1097	1	1
											1098	1	1				1098	0	0	1098	1	0				1098	0	0				1098	1	1
											1099	1	1				1099	0	0	1099	1	0				1099	0	0				1099	1	1
											1100	1	1				1100	0	0	1100	1	0				1100	0	0				1100	1	1
											1101	1	1				1101	0	0	1101	1	0				1101	0	0				1101	1	1
											1102	1	1				1102	0	0	1102	1	0				1102	0	0				1102	1	1
											1103	1	1				1103	0	0	1103	1	0				1103	0	0				1103	1	1
											1104	1	1				1104	0	0	1104	1	0				1104	0	0				1104	1	1
											1105	1	1				1105	0	0	1105	1	0				1105	0	0				1105	1	1
											1106	1	1				1106	0	0	1106	1	0				1106	0	0				1106	1	1
											1107	1	1				1107	0	0	1107	1	0				1107	0	0				1107	1	1
											1108	1	1				1108	0	0	1108	1	0				1108	0	0				1108	1	1
											1109	1	1				1109	0	0	1109	1	0				1109	0	0				1109	1	1
											1110	1	1				1110	0	0	1110	1	0				1110	0	0				1110	1	1
											1111	1	1				1111	0	0	1111	1	0				1111	0	0				1111	1	1
											1112	1	1				1112	0	0	1112	1	0				1112	0	0				1112	1	1
											1113	1	1				1113	0	0	1113	0	0				1113	0	0				1113	1	1
											1114	1	1				1114	0	0	1114	0	0				1114	0	0				1114	1	1
											1115	1	1				1115	0	0	1115	0	0				1115	0	0				1115	1	1
											1116	1	1				1116	0	0	1116	0	0				1116	0	0				1116	1	1
											1117	1	1				1117	0	0	1117	0	0				1117	0	0				1117	1	1
											1118	1	1				1118	0	0	1118	0	0				1118	0	0				1118	1	1
											1119	1	1				1119	0	0	1119	0	0				1119	0	0				1119	1	1
											1120	1	1				1120	0	0	1120	0	0				1120	0	0				1120	1	1
											1121	1	1				1121	0	0	1121	0	0				1121	0	0				1121	1	1
											1122	1	1				1122	0	0	1122	0	0				1122	0	0				1122	1	1
											1123	1	1				1123	0	0	1123	0	0				1123	0	0				1123	1	1
											1124	1	1				1124	0	0	1124	0	0				1124	0	0				1124	1	1
											1125	1	1				1125	0	0	1125	0	0				1125	0	0				1125	1	1
											1126	1	1				1126	0	0	1126	0	0				1126	0	0				1126	1	1
											1127	1	1				1127	0	0	1127	0	0				1127	0	0				1127	1	1
											1128	1	1				1128	0	0	1128	0	0				1128	0	0				1128	1	1
											1129	1	1				1129	0	0	1129	0	0				1129	0	0				1129	1	1
											1130	1	1				1130	0	0	1130	0	0				1130	0	0				1130	1	1
											1131	1	1				1131	0	0	1131	0	0				1131	0	0				1131	1	1
											1132	1	1				1132	0	0	1132	0	0				1132	0	0				1132	1	1
											1133	1	1				1133	0	0	1133	0	0				1133	0	0				1133	1	1
											1134	1	1				1134	0	0	1134	0	0				1134	0	0				1134	1	1
											1135	1	1				1135	0	0	1135	0	0				1135	0	0				1135	1	1
											1136	1	1				1136	0	0	1136	0	0				1136	0	0				1136	1	1
											1137	1	1				1137	0	0	1137	0	0				1137	0	0				1137	1	1
											1138	1	1				1138	0	0	1138	0	0				1138	0	0				1138	1	1
											1139	1	1				1139	0	0	1139	0	0				1139	0	0				1139	1	1
											1140	1	1				1140	0	0	1140	0	0				1140	0	0				1140	1	1
											1141	1	1				1141	0	0	1141	0	0				1141	0	0				1141	1	1
											1142	1	1				1142	0	0	1142	0	0				1142	0	0				1142	1	1
											1143	1	1				1143	0	0	1143	0	0				1143	0	0				1143	0	0
											1144	1	1				1144	0	0	1144	0	0				1144	0	0				1144	0	0
											1145	1	1				1145	0	0	1145	0	0				1145	0	0				1145	0	0
											1146	1	1				1146	0	0	1146	0	0				1146	0	0				1146	0	0
											1147	1	1				1147	0	0	1147	0	0				1147	0	0				1147	0	0
											1148	1	1				1148	0	0	1148	0	0				1148	0	0				1148	0	0
											1149	1	1				1149	0	0	1149	0	0				1149	0	0				1149	0	0
											1150	1	1				1150	0	0	1150	0	0				1150	0	0				1150	0	0
											1151	1	1				1151	0	0	1151	0	0				1151	0	0				1151	0	0
											1152	1	1				1152	0	0	1152	0	0				1152	0	0				1152	0	0
											1153	1	1				1153	0	0	1153	0	0				1153	0	0				1153	0	0
											1154	1	1				1154	0	0	1154	0	0				1154	0	0				1154	0	0
											1155	1	1				1155	0	0	1155	0	0				1155	0	0				1155	0	0
											1156	1	1				1156	0	0	1156	0	0				1156	0	0				1156	0	0
											1157	1	1				1157	0	0	1157	0	0				1157	0	0				1157	0	0
											1158	1	1				1158	0	0	1158	0	0				1158	0	0				1158	0	0
											1159	1	1				1159	0	0	1159	0	0				1159	0	0				1159	0	0
											1160	1	1				1160	0	0	1160	0	0				1160	0	0				1160	0	0
											1161	1	1				1161	0	0	1161	0	0				1161	0	0				1161	0	0
											1162	1	1				1162	0	0	1162	0	0				1162	0	0				1162	0	0
											1163	1	1				1163	0	0	1163	0	0				1163	0	0				1163	0	0
											1164	1	1				1164	0	0	1164	0	0				1164	0	0				1164	0	0
											1165	1	1				1165	0	0	1165	0	0				1165	0	0				1165	0	0
											1166	1	1				1166	0	0	1166	0	0				1166	0	0				1166	0	0
											1167	1	1				1167	0	0	1167	0	0				1167	0	0				1167	0	0
											1168	1	1				1168	0	0	1168	0	0				1168	0	0				1168	0	0
											1169	1	1				1169	0	0	1169	0	0				1169	0	0				1169	0	0
											1170	1	1				1170	0	0	1170	0	0				1170	0	0				1170	0	0
											1171	1	1				1171	0	0	1171	0	0				1171	0	0				1171	0	0
											1172	1	1				1172	0	0	1172	0	0				1172	0	0				1172	0	0
											1173	1	1				1173	0	0	1173	0	0				1173	0	0				1173	0	0
											1174	1	1				1174	0	0	1174	0	0				1174	0	0				1174	0	0
											1175	1	1				1175	0	0	1175	0	0				1175	0	0				1175	0	0
											1176	1	1				1176	0	0	1176	0	0				1176	0	0				1176	0	0
											1177	1	1				1177	0	0	1177	1	0				1177	0	0				1177	0	0
											1178	1	1				1178	0	0	1178	1	0				1178	0	0				1178	0	0
											1179	1	1				1179	0	0	1179	1	0				1179	0	0				1179	0	0
											1180	1	1				1180	0	0	1180	1	0				1180	0	0				1180	0	0
											1181	1	1				1181	0	0	1181	1	0				1181	0	0				1181	0	0
											1182	1	1				1182	0	0	1182	1	0				1182	0	0				1182	0	0
											1183	1	1				1183	0	0	1183	1	0				1183	0	0				1183	0	0
											1184	1	1				1184	0	0	1184	1	0				1184	0	0				1184	0	0
											1185	1	1				1185	0	0	1185	1	0				1185	0	0				1185	0	0
											1186	1	1				1186	0	0	1186	1	0				1186	0	0				1186	0	0
											1187	1	1				1187	0	0	1187	1	0				1187	0	0				1187	0	0
											1188	1	1				1188	0	0	1188	1	0				1188	0	0				1188	0	0
											1189	1	1				1189	0	0	1189	1	0				1189	0	0				1189	0	0
											1190	1	1				1190	0	0	1190	1	0				1190	0	0				1190	0	0
											1191	1	1				1191	0	0	1191	1	0				1191	0	0				1191	0	0
											1192	1	1				1192	0	0	1192	1	0				1192	0	0				1192	0	0
											1193	1	1				1193	0	0	1193	1	0				1193	1	0				1193	0	0
											1194	1	1				1194	0	0	1194	1	0				1194	1	0				1194	0	0
											1195	1	1				1195	0	0	1195	1	0				1195	1	0				1195	0	0
											1196	1	1				1196	0	0	1196	1	0				1196	1	0				1196	0	0
											1197	1	1				1197	0	0	1197	1	0				1197	1	0				1197	0	0
											1198	1	1				1198	0	0	1198	1	0				1198	1	0				1198	0	0
											1199	1	1				1199	0	0	1199	1	0				1199	1	0				1199	0	0
											1200	1	1				1200	0	0	1200	1	0				1200	1	0				1200	0	0
											1201	1	1				1201	0	0	1201	1	0				1201	1	0				1201	0	0
											1202	1	1				1202	0	0	1202	1	0				1202	1	0				1202	0	0
											1203	1	1				1203	0	0	1203	1	1				1203	1	0				1203	0	0
											1204	1	1				1204	0	0	1204	1	1				1204	1	0				1204	0	0
											1205	1	1				1205	0	0	1205	1	1				1205	1	0				1205	0	0
											1206	1	1				1206	0	0	1206	1	1				1206	1	0				1206	0	0
											1207	1	1				1207	0	0	1207	1	1				1207	1	0				1207	0	0
											1208	1	1				1208	0	0	1208	1	1				1208	1	0				1208	0	0
											1209	1	1				1209	0	0	1209	1	1				1209	1	0				1209	0	0
											1210	1	1				1210	0	0	1210	1	1				1210	1	0				1210	0	0
											1211	1	1				1211	0	0	1211	1	1				1211	1	0				1211	0	0
											1212	1	1				1212	0	0	1212	1	1				1212	1	0				1212	0	0
											1213	1	1				1213	0	0	1213	1	1				1213	1	0				1213	0	0
											1214	1	1				1214	0	0	1214	1	1				1214	1	0				1214	0	0
											1215	1	1				1215	0	0	1215	1	1				1215	1	0				1215	0	0
											1216	1	1				1216	1	1	1216	1	1				1216	1	0				1216	0	0
											1217	1	1				1217	1	1	1217	1	1				1217	1	0				1217	0	0
											1218	1	1				1218	1	1	1218	1	1				1218	1	0				1218	0	0
											1219	1	1				1219	1	1	1219	1	1				1219	1	0				1219	0	0
											1220	1	1				1220	1	1	1220	1	1				1220	1	0				1220	0	0
											1221	1	1				1221	1	1	1221	1	1				1221	1	0				1221	0	0
											1222	1	1				1222	1	1	1222	1	1				1222	1	0				1222	0	0
											1223	1	1				1223	1	1	1223	1	1				1223	1	0				1223	0	0
											1224	1	1				1224	1	1	1224	1	1				1224	1	0				1224	0	0
											1225	1	1				1225	1	1	1225	1	1				1225	1	0				1225	0	0
											1226	1	1				1226	1	1	1226	1	1				1226	1	0				1226	0	0
											1227	1	1				1227	1	1	1227	1	1				1227	1	0				1227	0	0
											1228	1	1				1228	1	1	1228	1	1				1228	1	0				1228	0	0
											1229	1	1				1229	1	1	1229	1	1				1229	1	0				1229	0	0
											1230	1	1				1230	1	1	1230	1	1				1230	1	0				1230	0	0
											1231	1	1				1231	1	1	1231	1	1				1231	1	0				1231	0	0
											1232	1	1				1232	1	1	1232	1	1				1232	1	0				1232	0	0
											1233	1	1				1233	1	1	1233	1	1				1233	1	0				1233	0	0
											1234	1	1				1234	1	1	1234	1	1				1234	1	0				1234	0	0
											1235	1	1				1235	1	1	1235	1	1				1235	1	0				1235	0	0
											1236	1	1				1236	1	1	1236	1	1				1236	1	0				1236	0	0
											1237	1	1				1237	1	1	1237	1	1				1237	1	0				1237	0	0
											1238	1	1				1238	1	1	1238	1	1				1238	1	0				1238	0	0
											1239	1	1				1239	1	1	1239	1	1				1239	1	0				1239	0	0
											1240	1	1				1240	1	1	1240	1	1				1240	1	0				1240	0	0
											1241	1	1				1241	1	1	1241	1	1				1241	1	0				1241	0	0
											1242	1	1				1242	1	1	1242	1	1				1242	1	0				1242	0	0
											1243	1	1				1243	1	1	1243	1	1				1243	1	0				1243	0	0
											1244	1	1				1244	1	1	1244	1	1				1244	1	0				1244	0	0
											1245	1	1				1245	1	1	1245	1	1				1245	1	0				1245	0	0
											1246	1	1				1246	1	1	1246	1	1				1246	1	0				1246	0	0
											1247	1	1				1247	1	1	1247	1	1				1247	1	0				1247	0	0
											1248	1	1				1248	1	1	1248	1	1				1248	1	0				1248	0	0
											1249	1	1				1249	1	1	1249	1	1				1249	1	0				1249	0	0
											1250	1	1				1250	1	1	1250	1	1				1250	1	0				1250	0	0
											1251	1	1				1251	1	1	1251	1	1				1251	1	0				1251	0	0
											1252	1	1				1252	1	1	1252	1	1				1252	1	0				1252	0	0
											1253	1	1				1253	1	1	1253	1	1				1253	1	0				1253	0	0
											1254	1	1				1254	1	1	1254	1	1				1254	1	0				1254	0	0
											1255	1	1				1255	1	1	1255	1	1				1255	1	0				1255	0	0
											1256	1	1				1256	1	1	1256	1	1				1256	1	0				1256	0	0
											1257	1	1				1257	1	1	1257	1	1				1257	1	0				1257	0	0
											1258	1	1				1258	1	1	1258	1	1				1258	1	0				1258	0	0
											1259	1	1				1259	1	1	1259	1	1				1259	1	0				1259	0	0
											1260	1	1				1260	1	1	1260	1	1				1260	1	0				1260	0	0
											1261	1	1				1261	1	1	1261	1	1				1261	1	0				1261	0	0
											1262	1	1				1262	1	1	1262	1	1				1262	1	0				1262	0	0
											1263	1	1				1263	1	1	1263	1	1				1263	1	0				1263	0	0
											1264	1	1				1264	1	1	1264	1	1				1264	1	0				1264	0	0
											1265	1	1				1265	1	1	1265	1	1				1265	1	0				1265	0	0
											1266	1	1				1266	1	1	1266	1	1				1266	1	0				1266	0	0
											1267	1	1				1267	1	1	1267	1	1				1267	1	0				1267	0	0
											1268	1	1				1268	1	1	1268	1	1				1268	1	0				1268	0	0
											1269	1	1				1269	1	1	1269	1	1				1269	1	0				1269	0	0
											1270	1	1				1270	1	1	1270	1	1				1270	1	0				1270	0	0
											1271	1	1				1271	1	1	1271	1	1				1271	1	0				1271	0	0
											1272	1	1				1272	1	1	1272	1	1				1272	1	0				1272	0	0
											1273	1	1				1273	1	1	1273	1	1				1273	1	0				1273	0	0
											1274	1	1				1274	1	1	1274	1	1				1274	1	0				1274	0	0
											1275	1	1				1275	1	1	1275	1	1				1275	1	0				1275	0	0
											1276	1	1				1276	1	1	1276	1	1				1276	1	0				1276	0	0
											1277	1	1				1277	1	1	1277	1	1				1277	1	0				1277	0	0
											1278	1	1				1278	1	1	1278	1	1				1278	1	0				1278	0	0
											1279	1	1				1279	1	1	1279	1	1				1279	1	0				1279	0	0
											1280	1	1				1280	1	1	1280	1	1				1280	1	0				1280	0	0
											1281	1	1				1281	1	1	1281	1	1				1281	1	0				1281	0	0
											1282	1	1				1282	1	1	1282	1	1				1282	1	0				1282	0	0
											1283	1	1				1283	1	1	1283	1	1				1283	1	0				1283	0	0
											1284	1	1				1284	1	1	1284	1	1				1284	1	0				1284	0	0
											1285	1	1				1285	1	1	1285	1	1				1285	1	0				1285	0	0
											1286	1	1				1286	1	1	1286	1	1				1286	1	0				1286	0	0
											1287	1	1				1287	1	1	1287	1	1				1287	1	0				1287	0	0
											1288	1	1				1288	1	1	1288	1	1				1288	1	0				1288	0	0
											1289	1	1				1289	1	1	1289	1	1				1289	1	0				1289	0	0
											1290	1	1				1290	1	1	1290	1	1				1290	1	0				1290	0	0
											1291	1	1				1291	1	1	1291	1	1				1291	1	0				1291	0	0
											1292	1	1				1292	1	1	1292	1	1				1292	1	0				1292	0	0
											1293	1	1				1293	1	1	1293	1	1				1293	1	0				1293	0	0
											1294	1	1				1294	1	1	1294	1	1				1294	1	0				1294	0	0
											1295	1	1				1295	1	1	1295	1	1				1295	1	0				1295	0	0
											1296	1	1				1296	1	1	1296	1	1				1296	1	0				1296	0	0
											1297	1	1				1297	1	1	1297	1	1				1297	1	0				1297	0	0
											1298	1	1				1298	1	1	1298	1	1				1298	1	0				1298	0	0
											1299	1	1				1299	1	1	1299	1	1				1299	1	0				1299	0	0
											1300	1	1				1300	1	1	1300	1	1				1300	1	0				1300	0	0
											1301	1	1				1301	1	1	1301	1	1				1301	1	0				1301	0	0
											1302	1	1				1302	1	1	1302	1	1				1302	1	0				1302	0	0
											1303	1	1				1303	1	1	1303	1	1				1303	1	0				1303	0	0
											1304	1	1				1304	1	1	1304	1	1				1304	1	0				1304	0	0
											1305	1	1				1305	1	1	1305	1	1				1305	1	0				1305	0	0
											1306	1	1				1306	1	1	1306	1	1				1306	1	0				1306	0	0
											1307	1	1				1307	1	1	1307	1	1				1307	1	0				1307	0	0
											1308	1	1				1308	1	1	1308	1	1				1308	1	0				1308	0	0
											1309	1	1				1309	1	1	1309	1	1				1309	1	0				1309	0	0
											1310	1	1				1310	1	1	1310	1	1				1310	1	0				1310	0	0
											1311	1	1				1311	1	1	1311	1	1				1311	1	0				1311	0	0
											1312	1	1				1312	1	1	1312	1	1				1312	1	0				1312	0	0
											1313	1	1				1313	1	1	1313	1	1				1313	1	0				1313	0	0
											1314	1	1				1314	1	1	1314	1	1				1314	1	0				1314	0	0
											1315	1	1				1315	1	1	1315	1	1				1315	1	0				1315	0	0
											1316	1	1				1316	1	1	1316	1	1				1316	1	0				1316	0	0
											1317	1	1				1317	1	1	1317	1	1				1317	1	0				1317	0	0
											1318	1	1				1318	1	1	1318	1	1				1318	1	0				1318	0	0
											1319	1	1				1319	1	1	1319	1	1				1319	1	0				1319	0	0
											1320	1	1				1320	1	1	1320	1	1				1320	1	0				1320	0	0
											1321	1	1				1321	1	1	1321	1	1				1321	1	0				1321	0	0
											1322	1	1				1322	1	1	1322	1	1				1322	1	0				1322	0	0
											1323	1	1				1323	1	1	1323	1	1				1323	1	0				1323	0	0
											1324	1	1				1324	1	1	1324	1	1				1324	1	0				1324	0	0
											1325	1	1				1325	1	1	1325	1	1				1325	1	0				1325	0	0
											1326	1	1				1326	1	1	1326	1	1				1326	1	0				1326	0	0
											1327	1	1				1327	1	1	1327	1	1				1327	1	0				1327	0	0
											1328	1	1				1328	1	1	1328	1	1				1328	1	0				1328	0	0
											1329	1	1				1329	1	1	1329	1	1				1329	1	0				1329	0	0
											1330	1	1				1330	1	1	1330	1	1				1330	1	0				1330	0	0
											1331	1	1				1331	1	1	1331	1	1				1331	1	0				1331	0	0
											1332	1	1				1332	1	1	1332	1	1				1332	1	0				1332	0	0
											1333	1	1				1333	1	1	1333	1	1				1333	1	0				1333	0	0
											1334	1	1				1334	1	1	1334	1	1				1334	1	0				1334	0	0
											1335	1	1				1335	1	1	1335	1	1				1335	1	0				1335	0	0
											1336	1	1				1336	1	1	1336	1	1				1336	1	0				1336	0	0
											1337	1	1				1337	1	1	1337	1	1				1337	1	0				1337	0	0
											1338	1	1				1338	1	1	1338	1	1				1338	1	0				1338	0	0
											1339	1	1				1339	1	1	1339	1	1				1339	1	0				1339	0	0
											1340	1	1				1340	1	1	1340	1	1				1340	1	0				1340	0	0
											1341	1	1				1341	1	1	1341	1	1				1341	1	0				1341	0	0
											1342	1	1				1342	1	1	1342	1	1				1342	1	0				1342	0	0
											1343	1	1				1343	1	1	1343	1	1				1343	1	0				1343	0	0
											1344	1	1				1344	1	1	1344	1	1				1344	1	0				1344	0	0
											1345	1	1				1345	1	1	1345	1	1				1345	1	0				1345	0	0
											1346	1	1				1346	1	1	1346	1	1				1346	1	0				1346	0	0
											1347	1	1				1347	1	1	1347	1	1				1347	1	0				1347	0	0
											1348	1	1				1348	1	1	1348	1	1				1348	1	0				1348	0	0
											1349	1	1				1349	1	1	1349	1	1				1349	1	0				1349	0	0
											1350	1	1				1350	1	1	1350	1	1				1350	1	0				1350	0	0
											1351	1	1				1351	1	1	1351	1	1				1351	1	0				1351	0	0
											1352	1	1				1352	1	1	1352	1	1				1352	1	0				1352	0	0
											1353	1	1				1353	1	1	1353	1	1				1353	1	0				1353	0	0
											1354	1	1				1354	1	1	1354	1	1				1354	1	0				1354	0	0
											1355	1	1				1355	1	1	1355	1	1				1355	1	0				1355	0	0
											1356	1	1							1356	1	1				1356	1	0				1356	0	0
											1357	1	1							1357	1	1				1357	1	0				1357	0	0
											1358	1	1							1358	1	1				1358	1	0				1358	0	0
											1359	1	1							1359	1	1				1359	1	0				1359	0	0
											1360	1	1							1360	1	1				1360	1	0				1360	0	0
											1361	1	1							1361	1	1				1361	1	0				1361	0	0
											1362	1	1							1362	1	1				1362	1	0				1362	0	0
											1363	1	1							1363	1	1				1363	1	0				1363	0	0
											1364	1	1							1364	1	1				1364	1	0				1364	0	0
											1365	1	1							1365	1	1				1365	1	0				1365	0	0
											1366	1	1							1366	1	1				1366	1	0				1366	0	0
											1367	1	1							1367	1	1				1367	1	0				1367	0	0
											1368	1	1							1368	1	1				1368	1	0				1368	0	0
											1369	1	1							1369	1	1				1369	1	0				1369	0	0
											1370	1	1							1370	1	1				1370	1	0				1370	0	0
											1371	1	1							1371	1	1				1371	1	0				1371	0	0
											1372	1	1							1372	1	1				1372	1	0				1372	0	0
											1373	1	1							1373	1	1				1373	1	0				1373	0	0
											1374	1	1							1374	1	1				1374	1	0				1374	0	0
											1375	1	1							1375	1	1				1375	1	0				1375	0	0
											1376	1	1							1376	1	1				1376	1	0				1376	0	0
											1377	1	1							1377	1	1				1377	1	0				1377	0	0
											1378	1	1							1378	1	1				1378	1	0				1378	0	0
											1379	1	1							1379	1	1				1379	1	0				1379	0	0
											1380	1	1							1380	1	1				1380	1	0				1380	0	0
											1381	1	1							1381	1	1				1381	1	0				1381	0	0
											1382	1	1							1382	1	1				1382	1	0				1382	0	0
											1383	1	1							1383	1	1				1383	1	0				1383	0	0
											1384	1	1							1384	1	1				1384	1	0				1384	0	0
											1385	1	1							1385	1	1				1385	1	0				1385	0	0
											1386	1	1							1386	1	1				1386	1	0				1386	0	0
											1387	1	1							1387	1	1				1387	1	0				1387	0	0
											1388	1	1							1388	1	1				1388	1	0				1388	0	0
											1389	1	1							1389	1	1				1389	1	0				1389	0	0
											1390	1	1							1390	1	1				1390	1	0				1390	0	0
											1391	1	1							1391	1	1				1391	1	0				1391	0	0
											1392	1	1							1392	1	1				1392	1	0				1392	0	0
											1393	1	1							1393	1	1				1393	1	0				1393	0	0
											1394	1	1							1394	1	1				1394	1	0				1394	0	0
											1395	1	1							1395	1	1				1395	1	0				1395	0	0
											1396	1	1							1396	1	1				1396	1	0				1396	0	0
											1397	1	1							1397	1	1				1397	1	0				1397	0	0
											1398	1	1							1398	1	1				1398	1	0				1398	0	0
											1399	1	1							1399	1	1				1399	1	0				1399	0	0
											1400	1	1							1400	1	1				1400	1	0				1400	0	0
											1401	1	1							1401	0	0				1401	1	0				1401	0	0
											1402	1	1							1402	0	0				1402	1	0				1402	0	0
											1403	1	1							1403	0	0				1403	1	0				1403	0	0
											1404	1	1							1404	0	0				1404	1	0				1404	0	0
											1405	1	1							1405	0	0				1405	1	0				1405	0	0
											1406	1	1							1406	0	0				1406	1	0				1406	0	0
											1407	1	1							1407	0	0				1407	1	0				1407	0	0
											1408	1	1							1408	1	1				1408	1	0				1408	0	0
											1409	1	1							1409	1	1				1409	1	0				1409	0	0
											1410	1	1							1410	1	1				1410	1	0				1410	0	0
											1411	1	1							1411	1	1				1411	1	0				1411	0	0
											1412	1	1							1412	1	1				1412	1	0				1412	0	0
											1413	1	1							1413	1	1				1413	1	0				1413	0	0
											1414	1	1							1414	1	1				1414	1	0				1414	0	0
											1415	1	1							1415	1	1				1415	1	0				1415	0	0
											1416	1	1							1416	1	1				1416	1	0				1416	0	0
											1417	1	1							1417	1	1				1417	1	0				1417	0	0
											1418	1	1							1418	1	1				1418	1	0				1418	0	0
											1419	1	1							1419	1	1				1419	1	0				1419	0	0
											1420	1	1							1420	1	1				1420	1	0				1420	0	0
											1421	1	1							1421	1	1				1421	1	0				1421	0	0
											1422	1	1							1422	1	1				1422	1	0				1422	0	0
											1423	1	1							1423	1	1				1423	1	0				1423	0	0
											1424	1	1							1424	1	1				1424	1	0				1424	0	0
											1425	1	1							1425	1	1				1425	1	0				1425	0	0
											1426	1	1							1426	1	1				1426	1	0				1426	0	0
											1427	1	1							1427	1	1				1427	1	0				1427	0	0
											1428	1	1							1428	1	1				1428	1	0				1428	0	0
											1429	1	1							1429	1	1				1429	1	0				1429	0	0
											1430	1	1							1430	1	1				1430	1	0				1430	0	0
											1431	1	1							1431	1	1				1431	1	0				1431	0	0
											1432	1	1							1432	1	1				1432	1	0				1432	0	0
											1433	1	1							1433	1	1				1433	1	0				1433	0	0
											1434	1	1							1434	1	1				1434	1	0				1434	0	0
											1435	1	1							1435	1	1				1435	1	0				1435	0	0
											1436	1	1							1436	1	1				1436	1	0				1436	0	0
											1437	1	1							1437	1	1				1437	1	0				1437	0	0
											1438	1	1							1438	1	1				1438	1	0				1438	0	0
											1439	1	1							1439	1	1				1439	1	0				1439	0	0
											1440	1	1							1440	1	1				1440	1	0				1440	0	0
											1441	1	1							1441	1	1				1441	1	0				1441	0	0
											1442	1	1							1442	1	1				1442	1	0				1442	0	0
											1443	1	1							1443	1	1				1443	1	0				1443	0	0
											1444	1	1							1444	1	1				1444	1	0				1444	0	0
											1445	1	1							1445	1	1				1445	1	0				1445	0	0
											1446	1	1							1446	1	1				1446	1	0				1446	0	0
											1447	1	1							1447	1	1				1447	1	0				1447	0	0
											1448	1	1							1448	1	1				1448	1	0				1448	0	0
											1449	1	1							1449	1	1				1449	1	0				1449	0	0
											1450	1	1							1450	1	1				1450	1	0				1450	0	0
											1451	1	1							1451	1	1				1451	1	0				1451	0	0
											1452	1	1							1452	1	1				1452	1	0				1452	0	0
											1453	1	1							1453	1	1				1453	1	0				1453	0	0
											1454	1	1							1454	1	1				1454	1	0				1454	0	0
											1455	1	1							1455	1	1				1455	1	0				1455	0	0
											1456	1	1							1456	1	1				1456	1	0				1456	0	0
											1457	1	1							1457	1	1				1457	1	0				1457	0	0
											1458	1	1							1458	1	1				1458	1	0				1458	0	0
											1459	1	1							1459	1	1				1459	1	0				1459	0	0
											1460	1	1							1460	1	1				1460	1	0				1460	0	0
											1461	1	1							1461	1	1				1461	1	0				1461	0	0
											1462	1	1							1462	1	1				1462	1	0				1462	0	0
											1463	1	1							1463	1	1				1463	0	0				1463	0	0
											1464	1	1							1464	1	1				1464	0	0				1464	0	0
											1465	1	1							1465	1	1				1465	0	0				1465	0	0
											1466	1	1							1466	1	1				1466	0	0				1466	0	0
											1467	1	1							1467	1	1				1467	0	0				1467	0	0
											1468	1	1							1468	1	1				1468	0	0				1468	0	0
											1469	1	1							1469	1	1				1469	0	0				1469	0	0
											1470	1	1							1470	1	1				1470	0	0				1470	0	0
											1471	1	1							1471	1	1				1471	0	0				1471	0	0
											1472	1	1							1472	1	1				1472	0	0				1472	0	0
											1473	1	1							1473	1	1				1473	0	0				1473	0	0
											1474	1	1							1474	1	1				1474	0	0				1474	0	0
											1475	1	1							1475	1	1				1475	0	0				1475	0	0
											1476	1	0							1476	1	1				1476	0	0				1476	0	0
											1477	1	0							1477	1	1				1477	0	0				1477	0	0
											1478	1	0							1478	1	1				1478	0	0				1478	0	0
											1479	1	0							1479	1	1				1479	0	0				1479	0	0
											1480	1	0							1480	1	1				1480	0	0				1480	0	0
											1481	1	0							1481	1	1				1481	0	0				1481	0	0
											1482	1	0							1482	1	1				1482	0	0				1482	0	0
											1483	1	0							1483	1	1				1483	0	0				1483	0	0
											1484	1	0							1484	1	1				1484	0	0				1484	0	0
											1485	1	0							1485	1	1				1485	0	0				1485	0	0
											1486	1	0							1486	1	1				1486	0	0				1486	0	0
											1487	1	0							1487	1	1				1487	0	0				1487	0	0
											1488	1	0							1488	1	1				1488	0	0				1488	0	0
											1489	1	0							1489	1	1				1489	0	0				1489	0	0
											1490	1	0							1490	1	1				1490	0	0				1490	0	0
											1491	1	0							1491	1	1				1491	0	0				1491	0	0
											1492	1	0							1492	1	1				1492	0	0				1492	0	0
											1493	1	0							1493	1	1				1493	0	0				1493	0	0
											1494	1	0							1494	1	1				1494	0	0				1494	0	0
											1495	1	0							1495	1	1				1495	0	0				1495	0	0
											1496	1	0							1496	1	1				1496	0	0				1496	0	0
											1497	1	0							1497	1	1				1497	0	0				1497	0	0
											1498	1	0							1498	1	1				1498	0	0				1498	0	0
											1499	1	0							1499	1	1				1499	0	0				1499	0	0
											1500	1	0							1500	1	1				1500	0	0				1500	0	0
											1501	1	0							1501	1	1				1501	0	0				1501	0	0
											1502	1	0							1502	1	1				1502	0	0				1502	0	0
											1503	1	0							1503	1	1				1503	0	0				1503	0	0
											1504	1	0							1504	1	1				1504	0	0				1504	0	0
											1505	1	0							1505	1	1				1505	0	0				1505	0	0
											1506	1	0							1506	1	1				1506	0	0				1506	0	0
											1507	1	0							1507	1	1				1507	0	0				1507	0	0
											1508	1	0							1508	1	1				1508	0	0				1508	0	0
											1509	1	0							1509	1	1				1509	0	0				1509	0	0
											1510	1	0							1510	1	1				1510	0	0				1510	0	0
											1511	1	0							1511	1	1				1511	0	0				1511	0	0
											1512	1	0							1512	1	1				1512	0	0				1512	0	0
											1513	1	0							1513	1	1				1513	0	0				1513	0	0
											1514	1	0							1514	1	1				1514	0	0				1514	0	0
											1515	1	0							1515	1	1				1515	0	0				1515	0	0
											1516	1	0							1516	1	1				1516	0	0				1516	0	0
											1517	1	0							1517	1	1				1517	0	0				1517	0	0
											1518	1	0							1518	1	1				1518	0	0				1518	0	0
											1519	1	0							1519	1	1				1519	0	0				1519	0	0
											1520	1	0							1520	1	1				1520	0	0				1520	0	0
											1521	1	0							1521	1	1				1521	0	0				1521	0	0
											1522	1	0							1522	1	1				1522	0	0				1522	0	0
											1523	1	0							1523	1	1				1523	0	0				1523	0	0
											1524	1	0							1524	1	1				1524	0	0				1524	0	0
											1525	1	0							1525	1	1				1525	0	0				1525	0	0
											1526	1	0							1526	1	1				1526	0	0				1526	0	0
											1527	1	0							1527	1	1				1527	0	0				1527	0	0
											1528	1	0							1528	1	1				1528	0	0				1528	0	0
											1529	1	0							1529	1	1				1529	0	0				1529	0	0
											1530	1	0							1530	1	1				1530	0	0				1530	0	0
											1531	1	0							1531	1	1				1531	0	0				1531	0	0
											1532	1	0							1532	1	1				1532	0	0				1532	0	0
											1533	1	0							1533	1	1				1533	0	0				1533	0	0
											1534	1	0							1534	1	1				1534	0	0				1534	0	0
											1535	1	0							1535	1	1				1535	0	0				1535	0	0
											1536	1	0							1536	1	1				1536	0	0				1536	0	0
											1537	0	0							1537	1	1				1537	0	0				1537	0	0
											1538	0	0							1538	1	1				1538	0	0				1538	0	0
											1539	0	0							1539	1	1				1539	0	0				1539	0	0
											1540	0	0							1540	1	1				1540	0	0				1540	0	0
											1541	0	0							1541	1	1				1541	0	0				1541	0	0
											1542	1	0							1542	1	1				1542	0	0				1542	0	0
											1543	1	0							1543	1	1				1543	0	0				1543	0	0
											1544	1	0							1544	1	1				1544	0	0				1544	0	0
											1545	1	0							1545	1	1				1545	0	0				1545	0	0
											1546	1	0							1546	1	1				1546	0	0				1546	0	0
											1547	1	0							1547	1	1				1547	0	0				1547	0	0
											1548	1	0							1548	1	1				1548	0	0				1548	0	0
											1549	1	0							1549	1	1				1549	0	0				1549	0	0
											1550	1	0							1550	1	1				1550	0	0				1550	0	0
											1551	1	0							1551	1	1				1551	0	0				1551	0	0
											1552	1	0							1552	1	1				1552	0	0				1552	0	0
											1553	1	0							1553	1	1				1553	0	0				1553	0	0
											1554	1	0							1554	1	1				1554	0	0				1554	0	0
											1555	1	0							1555	1	1				1555	0	0				1555	0	0
											1556	1	0							1556	1	1				1556	0	0				1556	0	0
											1557	1	0							1557	1	1				1557	0	0				1557	0	0
											1558	1	0							1558	1	1				1558	0	0				1558	0	0
											1559	1	0							1559	1	1				1559	0	0				1559	0	0
											1560	1	0							1560	1	1				1560	0	0				1560	0	0
											1561	1	0							1561	1	1				1561	0	0				1561	0	0
											1562	1	0							1562	1	1				1562	0	0				1562	0	0
											1563	1	0							1563	1	1				1563	0	0				1563	0	0
											1564	1	0							1564	1	1				1564	0	0				1564	0	0
											1565	1	0							1565	1	1				1565	0	0				1565	0	0
											1566	1	0							1566	1	1				1566	0	0				1566	0	0
											1567	1	0							1567	1	1				1567	0	0				1567	0	0
											1568	1	0							1568	1	1				1568	0	0				1568	0	0
											1569	1	0							1569	1	1				1569	0	0
											1570	1	0							1570	1	1				1570	0	0
											1571	1	0							1571	1	1				1571	0	0
											1572	1	0							1572	1	1				1572	0	0
											1573	1	0							1573	1	1				1573	0	0
											1574	1	0							1574	1	1				1574	0	0
											1575	1	0							1575	1	1				1575	0	0
											1576	1	0							1576	1	1				1576	0	0
											1577	1	0							1577	1	1				1577	0	0
											1578	1	0							1578	1	1				1578	0	0
											1579	1	0							1579	1	1				1579	0	0
											1580	1	0							1580	1	1				1580	0	0
											1581	1	0							1581	1	1				1581	0	0
											1582	1	0							1582	1	1				1582	0	0
											1583	1	0							1583	1	1				1583	0	0
											1584	1	0							1584	1	1				1584	0	0
											1585	1	0							1585	1	1				1585	0	0
											1586	1	0							1586	1	1				1586	0	0
											1587	1	0							1587	1	1				1587	0	0
											1588	1	0							1588	1	1				1588	0	0
											1589	1	0							1589	1	1				1589	0	0
											1590	1	0							1590	1	1				1590	0	0
											1591	1	0							1591	1	1				1591	0	0
											1592	1	0							1592	1	1				1592	0	0
											1593	1	0							1593	1	1				1593	0	0
											1594	1	0							1594	1	1				1594	0	0
											1595	1	0							1595	1	1				1595	0	0
											1596	1	0							1596	1	1				1596	0	0
											1597	1	0							1597	1	1				1597	0	0
											1598	1	0							1598	1	1				1598	0	0
											1599	1	0							1599	1	1				1599	0	0
											1600	1	0							1600	1	1				1600	0	0
											1601	1	0							1601	1	1				1601	0	0
											1602	1	0							1602	1	1				1602	0	0
											1603	1	0							1603	1	1				1603	0	0
											1604	1	0							1604	1	1				1604	0	0
											1605	1	0							1605	1	1				1605	0	0
											1606	1	0							1606	1	1				1606	0	0
											1607	1	0							1607	1	1				1607	0	0
											1608	1	0							1608	1	1				1608	0	0
											1609	1	0							1609	1	1				1609	0	0
											1610	1	0							1610	1	1				1610	0	0
											1611	1	0							1611	1	1				1611	0	0
											1612	1	0							1612	1	1				1612	0	0
											1613	1	0							1613	1	1				1613	0	0
											1614	1	0							1614	1	1				1614	0	0
											1615	1	0							1615	1	1				1615	0	0
											1616	1	0							1616	1	1				1616	0	0
											1617	1	0							1617	1	1				1617	0	0
											1618	1	0							1618	1	1				1618	0	0
											1619	1	0							1619	1	1				1619	0	0
											1620	1	0							1620	1	1				1620	0	0
											1621	1	0							1621	1	1				1621	0	0
											1622	1	0							1622	1	1				1622	0	0
											1623	1	0							1623	0	0				1623	0	0
											1624	1	0							1624	0	0				1624	0	0
											1625	1	0							1625	0	0				1625	0	0
											1626	1	0							1626	0	0				1626	0	0
											1627	1	0							1627	0	0				1627	0	0
											1628	1	0							1628	0	0				1628	0	0
											1629	1	0							1629	0	0				1629	0	0
											1630	1	0							1630	0	0				1630	0	0
											1631	1	0							1631	0	0				1631	0	0
											1632	1	0							1632	0	0				1632	0	0
											1633	1	0							1633	0	0				1633	0	0
											1634	1	0							1634	0	0				1634	0	0
											1635	1	0							1635	0	0				1635	0	0
											1636	1	0							1636	0	0				1636	0	0
											1637	1	0							1637	0	0				1637	0	0
											1638	1	0							1638	0	0				1638	0	0
											1639	1	0							1639	0	0				1639	0	0
											1640	1	0							1640	0	0				1640	0	0
											1641	1	0							1641	0	0				1641	0	0
											1642	1	0							1642	0	0				1642	0	0
											1643	1	0							1643	0	0				1643	0	0
											1644	1	0							1644	0	0				1644	0	0
											1645	1	0							1645	0	0				1645	0	0
											1646	1	0							1646	0	0				1646	0	0
											1647	1	0							1647	0	0				1647	0	0
											1648	1	0							1648	0	0				1648	0	0
											1649	1	0							1649	0	0				1649	0	0
											1650	1	0							1650	0	0				1650	0	0
											1651	1	0							1651	0	0				1651	0	0
											1652	1	0							1652	0	0				1652	0	0
											1653	1	0							1653	0	0				1653	0	0
											1654	1	0							1654	0	0				1654	0	0
											1655	1	0							1655	0	0				1655	0	0
											1656	1	0							1656	0	0				1656	0	0
											1657	1	0							1657	0	0				1657	0	0
											1658	1	0							1658	0	0				1658	0	0
											1659	1	0							1659	0	0				1659	0	0
											1660	1	0							1660	0	0				1660	0	0
											1661	1	0							1661	0	0				1661	0	0
											1662	1	0							1662	0	0				1662	0	0
											1663	1	0							1663	0	0				1663	0	0
											1664	1	0							1664	0	0				1664	0	0
											1665	1	0							1665	0	0				1665	0	0
											1666	1	0							1666	1	1				1666	0	0
											1667	1	0							1667	1	1				1667	0	0
											1668	1	0							1668	1	1				1668	0	0
											1669	1	0							1669	1	1				1669	0	0
											1670	1	0							1670	1	1				1670	0	0
											1671	1	0							1671	1	1				1671	0	0
											1672	1	0							1672	1	1				1672	0	0
											1673	1	0							1673	1	1				1673	0	0
											1674	1	0							1674	1	1				1674	0	0
											1675	1	0							1675	1	1				1675	0	0
											1676	1	0							1676	1	1				1676	0	0
											1677	1	0							1677	1	1				1677	0	0
											1678	1	0							1678	1	1				1678	0	0
											1679	1	0							1679	1	1				1679	0	0
											1680	1	0							1680	1	1				1680	0	0
											1681	1	0							1681	1	1				1681	0	0
											1682	0	0							1682	1	1				1682	0	0
											1683	0	0							1683	1	1				1683	0	0
											1684	0	0							1684	1	1				1684	0	0
											1685	0	0							1685	1	1				1685	0	0
											1686	0	0							1686	1	1				1686	0	0
											1687	0	0							1687	1	1				1687	0	0
											1688	0	0							1688	1	1				1688	0	0
											1689	0	0							1689	1	1				1689	0	0
											1690	0	0							1690	1	1				1690	0	0
											1691	0	0							1691	1	1				1691	0	0
											1692	0	0							1692	1	1				1692	0	0
											1693	0	0							1693	1	1				1693	0	0
											1694	0	0							1694	1	1				1694	0	0
											1695	0	0							1695	1	1				1695	0	0
											1696	0	0							1696	1	1				1696	0	0
											1697	0	0							1697	1	1				1697	0	0
											1698	0	0							1698	1	1				1698	0	0
											1699	0	0							1699	1	1				1699	0	0
											1700	0	0							1700	1	1				1700	0	0
											1701	0	0							1701	1	1				1701	0	0
											1702	0	0							1702	1	1				1702	0	0
											1703	0	0							1703	1	1				1703	0	0
											1704	0	0							1704	1	1				1704	0	0
											1705	0	0							1705	1	1				1705	0	0
											1706	0	0							1706	1	1				1706	0	0
											1707	0	0							1707	1	1				1707	0	0
											1708	0	0							1708	1	1				1708	0	0
											1709	0	0							1709	1	1				1709	0	0
											1710	0	0							1710	1	1				1710	0	0
											1711	0	0							1711	1	1				1711	0	0
											1712	0	0							1712	1	1				1712	0	0
											1713	0	0							1713	1	1				1713	0	0
											1714	0	0							1714	1	1				1714	0	0
											1715	0	0							1715	1	1				1715	0	0
											1716	0	0							1716	1	1				1716	0	0
											1717	0	0							1717	1	1				1717	0	0
											1718	0	0							1718	1	1				1718	0	0
											1719	0	0							1719	1	1				1719	0	0
											1720	0	0							1720	1	1				1720	0	0
											1721	0	0							1721	1	1				1721	0	0
											1722	0	0							1722	1	1				1722	0	0
											1723	0	0							1723	1	1				1723	0	0
											1724	0	0							1724	1	1				1724	0	0
											1725	0	0							1725	1	1				1725	0	0
											1726	0	0							1726	1	1				1726	0	0
											1727	0	0							1727	1	1				1727	0	0
											1728	0	0							1728	1	1				1728	0	0
											1729	0	0							1729	1	1				1729	0	0
											1730	0	0							1730	1	1				1730	0	0
											1731	0	0							1731	1	1				1731	0	0
											1732	0	0							1732	1	1				1732	0	0
											1733	0	0							1733	1	1				1733	0	0
											1734	0	0							1734	1	1				1734	0	0
											1735	0	0							1735	1	1				1735	0	0
											1736	0	0							1736	1	1				1736	0	0
											1737	0	0							1737	1	1				1737	0	0
											1738	0	0							1738	1	1				1738	0	0
											1739	0	0							1739	1	1				1739	0	0
											1740	0	0							1740	1	1				1740	0	0
											1741	0	0							1741	1	1				1741	0	0
											1742	0	0							1742	1	1				1742	0	0
											1743	0	0							1743	1	1				1743	0	0
											1744	0	0							1744	1	1				1744	0	0
											1745	0	0							1745	1	1				1745	0	0
											1746	0	0							1746	1	1				1746	0	0
											1747	0	0							1747	1	1				1747	0	0
											1748	0	0							1748	1	1				1748	0	0
											1749	0	0							1749	1	1				1749	0	0
											1750	0	0							1750	1	1				1750	0	0
											1751	0	0							1751	1	1				1751	0	0
											1752	0	0							1752	1	1				1752	0	0
											1753	0	0							1753	1	1				1753	0	0
											1754	0	0							1754	1	1				1754	0	0
											1755	0	0							1755	1	1				1755	0	0
											1756	0	0							1756	1	1				1756	0	0
											1757	0	0							1757	1	1				1757	0	0
											1758	0	0							1758	1	1				1758	0	0
											1759	0	0							1759	1	1				1759	0	0
											1760	0	0							1760	1	1				1760	0	0
											1761	0	0							1761	1	1				1761	0	0
											1762	0	0							1762	1	1				1762	0	0
											1763	0	0							1763	1	1				1763	0	0
											1764	0	0							1764	1	1				1764	0	0
											1765	0	0							1765	1	1				1765	0	0
											1766	0	0							1766	1	1				1766	0	0
											1767	0	0							1767	1	1				1767	0	0
											1768	0	0							1768	1	1				1768	0	0
											1769	0	0							1769	1	1				1769	0	0
											1770	0	0							1770	1	1				1770	0	0
											1771	0	0							1771	1	1				1771	0	0
											1772	1	0							1772	1	1				1772	0	0
											1773	1	0							1773	1	1				1773	0	0
											1774	1	0							1774	1	1				1774	0	0
											1775	1	0							1775	1	1				1775	0	0
											1776	1	0							1776	1	1				1776	0	0
											1777	1	0							1777	1	1				1777	0	0
											1778	1	0							1778	1	1				1778	0	0
											1779	1	0							1779	1	1				1779	0	0
											1780	1	0							1780	1	1				1780	0	0
											1781	1	0							1781	1	1				1781	0	0
											1782	1	0							1782	1	1				1782	0	0
											1783	1	0							1783	1	1				1783	0	0
											1784	1	0							1784	1	1				1784	0	0
											1785	1	0							1785	1	1				1785	0	0
											1786	1	0							1786	1	1				1786	0	0
											1787	1	0							1787	1	1				1787	0	0
											1788	1	0							1788	1	1				1788	0	0
											1789	1	0							1789	1	1				1789	0	0
											1790	1	0							1790	1	1				1790	0	0
											1791	1	0							1791	1	1				1791	0	0
											1792	1	0							1792	1	1				1792	0	0
											1793	1	0							1793	1	1				1793	0	0
											1794	1	0							1794	1	1				1794	0	0
											1795	1	0							1795	1	1				1795	0	0
											1796	1	0							1796	1	1				1796	0	0
											1797	1	0							1797	1	1				1797	0	0
											1798	1	0							1798	1	1				1798	0	0
											1799	1	0							1799	1	1				1799	0	0
											1800	1	0							1800	1	1				1800	0	0
											1801	1	0							1801	1	1				1801	0	0
											1802	1	0							1802	1	1				1802	0	0
											1803	1	0							1803	1	1				1803	0	0
											1804	1	0							1804	1	1				1804	0	0
											1805	1	0							1805	1	1				1805	0	0
											1806	1	0							1806	1	1				1806	0	0
											1807	1	0							1807	1	1				1807	0	0
											1808	1	0							1808	1	1				1808	0	0
											1809	1	0							1809	1	1				1809	0	0
											1810	1	0							1810	1	1				1810	0	0
											1811	1	0							1811	1	1				1811	0	0
											1812	1	0							1812	1	1				1812	0	0
											1813	1	0							1813	1	1				1813	0	0
											1814	1	0							1814	1	1				1814	0	0
											1815	1	0							1815	1	1				1815	0	0
											1816	1	0							1816	1	1				1816	0	0
											1817	1	0							1817	1	1				1817	0	0
											1818	1	0							1818	0	0				1818	0	0
											1819	1	0							1819	0	0				1819	0	0
											1820	1	0							1820	0	0				1820	0	0
											1821	1	0							1821	0	0				1821	0	0
											1822	1	0							1822	0	0				1822	0	0
											1823	1	0							1823	0	0				1823	0	0
											1824	1	0							1824	0	0				1824	0	0
											1825	1	0							1825	0	0				1825	0	0
											1826	1	0							1826	0	0				1826	0	0
											1827	1	0							1827	0	0				1827	0	0
											1828	1	0							1828	0	0				1828	0	0
											1829	1	0							1829	0	0				1829	0	0
											1830	1	0							1830	0	0				1830	0	0
											1831	1	0							1831	0	0				1831	0	0
											1832	1	0							1832	0	0				1832	0	0
											1833	1	0							1833	0	0				1833	0	0
											1834	1	0							1834	0	0				1834	0	0
											1835	1	0							1835	0	0				1835	0	0
											1836	1	0							1836	0	0				1836	0	0
											1837	1	0							1837	0	0				1837	0	0
											1838	1	0							1838	0	0				1838	0	0
											1839	1	0							1839	0	0				1839	0	0
											1840	1	0							1840	0	0				1840	0	0
											1841	1	0							1841	0	0				1841	0	0
											1842	1	0							1842	0	0				1842	0	0
											1843	1	0							1843	0	0				1843	0	0
											1844	1	0							1844	0	0				1844	0	0
											1845	1	0							1845	0	0				1845	0	0
											1846	1	0							1846	0	0				1846	0	0
											1847	1	0							1847	0	0				1847	0	0
											1848	1	0							1848	0	0				1848	0	0
											1849	1	0							1849	0	0				1849	0	0
											1850	1	0							1850	0	0				1850	0	0
											1851	1	0							1851	0	0				1851	0	0
											1852	1	0							1852	0	0				1852	0	0
											1853	1	0							1853	0	0				1853	0	0
											1854	1	0							1854	0	0				1854	0	0
											1855	1	0							1855	0	0				1855	0	0
											1856	1	0							1856	0	0				1856	0	0
											1857	1	0							1857	0	0				1857	0	0
											1858	1	0							1858	0	0				1858	0	0
											1859	1	0							1859	0	0				1859	0	0
											1860	1	0							1860	0	0				1860	0	0
											1861	1	0							1861	0	0				1861	0	0
											1862	1	0							1862	0	0				1862	0	0
											1863	1	0							1863	0	0				1863	0	0
											1864	1	0							1864	0	0				1864	0	0
											1865	1	0							1865	0	0				1865	0	0
											1866	1	0							1866	0	0				1866	0	0
											1867	0	0							1867	0	0				1867	0	0
											1868	0	0							1868	0	0				1868	0	0
											1869	0	0							1869	0	0				1869	0	0
											1870	0	0							1870	0	0				1870	0	0
											1871	0	0							1871	0	0				1871	0	0
											1872	0	0							1872	0	0				1872	0	0
											1873	0	0							1873	0	0				1873	0	0
											1874	0	0							1874	0	0				1874	0	0
											1875	0	0							1875	0	1				1875	0	0
											1876	0	0							1876	1	1				1876	0	0
											1877	0	0							1877	1	1				1877	0	0
											1878	0	0							1878	1	1				1878	0	0
											1879	0	0							1879	1	1				1879	0	0
											1880	0	0							1880	1	1				1880	0	0
											1881	0	0							1881	1	1				1881	0	0
											1882	0	0							1882	1	1				1882	0	0
											1883	0	0							1883	1	1				1883	0	0
											1884	0	0							1884	1	1				1884	0	0
											1885	0	0							1885	1	1				1885	0	0
											1886	0	0							1886	1	1				1886	0	0
											1887	0	0							1887	1	1				1887	0	0
											1888	0	0							1888	1	1				1888	0	0
											1889	0	0							1889	1	1				1889	0	0
											1890	0	0							1890	1	1				1890	0	0
											1891	0	0							1891	1	1				1891	0	0
											1892	0	0							1892	1	1				1892	0	0
											1893	0	0							1893	1	1				1893	0	0
											1894	0	0							1894	1	1				1894	0	0
											1895	0	0							1895	1	1				1895	0	0
											1896	0	0							1896	1	1				1896	0	0
											1897	0	0							1897	1	1				1897	0	0
											1898	0	0							1898	1	1				1898	0	0
											1899	0	0							1899	1	1				1899	0	0
											1900	0	0							1900	1	1				1900	0	0
											1901	0	0							1901	1	1				1901	0	0
											1902	0	0							1902	1	1				1902	0	0
											1903	0	0							1903	1	1				1903	0	0
											1904	0	0							1904	1	1				1904	0	0
											1905	0	0							1905	1	1				1905	0	0
											1906	0	0							1906	1	1				1906	0	0
											1907	0	0							1907	1	1				1907	0	0
											1908	0	0							1908	1	1				1908	0	0
											1909	0	0							1909	1	1				1909	0	0
											1910	0	0							1910	1	1				1910	0	0
											1911	0	0							1911	1	1				1911	0	0
											1912	0	0							1912	1	1				1912	0	0
											1913	0	0							1913	1	1				1913	0	0
											1914	0	0							1914	1	1				1914	0	0
											1915	0	0							1915	1	1				1915	0	0
											1916	0	0							1916	1	1				1916	0	0
											1917	0	0							1917	1	1				1917	0	0
											1918	0	0							1918	1	1				1918	0	0
											1919	0	0							1919	1	1				1919	0	0
											1920	0	0							1920	1	1				1920	0	0
											1921	0	0							1921	1	1				1921	0	0
											1922	0	0							1922	1	1				1922	0	0
											1923	0	0							1923	1	1				1923	0	0
											1924	0	0							1924	1	1				1924	0	0
											1925	0	0							1925	1	1				1925	0	0
											1926	0	0							1926	1	1				1926	0	0
											1927	1	0							1927	1	1				1927	0	0
											1928	1	0							1928	1	1				1928	0	0
											1929	1	0							1929	1	1				1929	0	0
											1930	1	0							1930	1	1				1930	0	0
											1931	1	0							1931	1	1				1931	0	0
											1932	1	0							1932	1	1				1932	0	0
											1933	1	0							1933	1	1				1933	0	0
											1934	1	0							1934	1	1				1934	0	0
											1935	1	0							1935	1	1				1935	0	0
											1936	1	0							1936	1	1				1936	0	0
											1937	1	0							1937	1	1				1937	0	0
											1938	1	0							1938	1	1				1938	0	0
											1939	1	0							1939	1	1				1939	0	0
											1940	1	0							1940	1	1				1940	0	0
											1941	1	0							1941	1	1				1941	0	0
											1942	1	0							1942	1	1				1942	0	0
											1943	1	0							1943	1	1				1943	0	0
											1944	1	0							1944	1	1				1944	0	0
											1945	1	0							1945	1	1				1945	0	0
											1946	1	0							1946	1	1				1946	0	0
											1947	1	0							1947	1	1				1947	0	0
											1948	1	0							1948	1	1				1948	0	0
											1949	1	0							1949	1	1				1949	0	0
											1950	1	0							1950	1	1				1950	0	0
											1951	1	0							1951	1	1				1951	0	0
											1952	1	0							1952	1	1				1952	0	0
											1953	1	0							1953	1	1				1953	0	0
											1954	1	0							1954	1	1				1954	0	0
											1955	1	0							1955	1	1				1955	0	0
											1956	1	0							1956	1	1				1956	0	0
											1957	1	0							1957	1	1				1957	0	0
											1958	1	0							1958	1	1				1958	0	0
											1959	1	0							1959	1	1				1959	0	0
											1960	1	0							1960	1	1				1960	0	0
											1961	1	0							1961	1	1				1961	0	0
											1962	1	0							1962	1	1				1962	0	0
											1963	1	0							1963	1	1				1963	0	0
											1964	1	0							1964	1	1				1964	0	0
											1965	1	0							1965	1	1				1965	0	0
											1966	1	0							1966	1	1				1966	0	0
											1967	1	0							1967	1	1				1967	0	0
											1968	1	0							1968	1	1				1968	0	0
											1969	1	0							1969	1	1				1969	0	0
											1970	1	0							1970	1	1				1970	0	0
											1971	1	0							1971	1	1				1971	0	0
											1972	1	0							1972	1	1				1972	0	0
											1973	1	0							1973	1	1				1973	0	0
											1974	1	0							1974	1	1				1974	0	0
											1975	1	0							1975	1	1				1975	0	0
											1976	1	0							1976	1	1				1976	0	0
											1977	0	0							1977	1	1				1977	0	0
											1978	0	0							1978	1	1				1978	0	0
											1979	0	0							1979	1	1				1979	0	0
											1980	0	0							1980	1	1				1980	0	0
											1981	0	0							1981	1	1				1981	0	0
											1982	0	0							1982	1	1				1982	0	0
											1983	0	0							1983	1	1				1983	0	0
											1984	0	0							1984	1	1				1984	0	0
											1985	0	0							1985	1	1				1985	0	0
											1986	0	0							1986	1	1				1986	0	0
											1987	0	0							1987	1	1				1987	0	0
											1988	0	0							1988	1	1				1988	0	0
											1989	0	0							1989	1	1				1989	0	0
											1990	0	0							1990	1	1				1990	0	0
											1991	0	0							1991	1	1				1991	0	0
											1992	0	0							1992	1	1				1992	0	0
											1993	0	0							1993	1	1				1993	0	0
											1994	0	0							1994	1	1				1994	0	0
											1995	0	0							1995	1	1				1995	0	0
											1996	0	0							1996	1	1				1996	0	0
[truncated: 1,048 more rows]

[truncated: 2 more sheets: Supp Figure 8, Supp Figure 9]
